# Supplementary material for: Neuronal activity regulates DROSHA via autophagy in spinal muscular atrophy
Source: Sci Rep. 2018 May 21;8:7907. doi: 10.1038/s41598-018-26347-y (PMC5962575; doi:10.1038/s41598-018-26347-y)
Supplement: Supplementary file 2 — Supplementary datasest [file 41598_2018_26347_MOESM2_ESM.xlsx]

## Sheet: miRNA counts 10DIV WT and SMA 
Neuronal activity regualtes DROSHA via autophagy in spinal muscular atrophy
Inês do Carmo G. Gonçalves, Johanna Brecht, Maximilian P. Thelen, Wiebke A. Rehorst, Miriam Peters, Hyun Ju Lee, Susanne Motameny, Laura Torres-Benito, Darius Ebrahimi-Fakhari, Natalia L. Kononenko, Janine Altmüller, David Vilchez, Mustafa Sahin, Brunhilde Wirth and Min Jeong Kye*
10DIV MN culture						rank
miRNA	WT	SMA	WT-SMA delta reads			miRNA	WT	SMA	WT-SMA delta reads
mmu-let-7g-5p MIMAT0000121 Mus musculus let-7g-5p	130	69	61			mmu-miR-10b-5p MIMAT0000208 Mus musculus miR-10b-5p	94319	71874	22445
mmu-let-7i-5p MIMAT0000122 Mus musculus let-7i-5p	242	175	67			mmu-miR-10a-5p MIMAT0000648 Mus musculus miR-10a-5p	51821	39827	11994
mmu-let-7i-3p MIMAT0004520 Mus musculus let-7i-3p	1	0	1			mmu-miR-181a-5p MIMAT0000210 Mus musculus miR-181a-5p	20710	15842	4868
mmu-miR-15b-5p MIMAT0000124 Mus musculus miR-15b-5p	3	0	3			mmu-miR-351-5p MIMAT0000609 Mus musculus miR-351-5p	3212	1530	1682
mmu-miR-23b-3p MIMAT0000125 Mus musculus miR-23b-3p	3	1	2			mmu-miR-92a-3p MIMAT0000539 Mus musculus miR-92a-3p	2042	824	1218
mmu-miR-27b-3p MIMAT0000126 Mus musculus miR-27b-3p	34	23	11			mmu-miR-434-3p MIMAT0001422 Mus musculus miR-434-3p	2451	1406	1045
mmu-miR-30a-5p MIMAT0000128 Mus musculus miR-30a-5p	1	12	-11			mmu-miR-99a-5p MIMAT0000131 Mus musculus miR-99a-5p	3634	2690	944
mmu-miR-30a-3p MIMAT0000129 Mus musculus miR-30a-3p	6	5	1			mmu-let-7c-5p MIMAT0000523 Mus musculus let-7c-5p	1855	1119	736
mmu-miR-30b-5p MIMAT0000130 Mus musculus miR-30b-5p	10	4	6			mmu-miR-652-3p MIMAT0003711 Mus musculus miR-652-3p	1008	473	535
mmu-miR-99a-5p MIMAT0000131 Mus musculus miR-99a-5p	3634	2690	944			mmu-miR-92b-3p MIMAT0004899 Mus musculus miR-92b-3p	3815	3402	413
mmu-miR-99b-5p MIMAT0000132 Mus musculus miR-99b-5p	672	804	-132			mmu-miR-191-5p MIMAT0000221 Mus musculus miR-191-5p	1646	1279	367
mmu-miR-99b-3p MIMAT0004525 Mus musculus miR-99b-3p	3	1	2			mmu-miR-127-3p MIMAT0000139 Mus musculus miR-127-3p	13338	12972	366
mmu-miR-101a-3p MIMAT0000133 Mus musculus miR-101a-3p	1	0	1			mmu-let-7a-5p MIMAT0000521 Mus musculus let-7a-5p	679	358	321
mmu-miR-124-5p MIMAT0004527 Mus musculus miR-124-5p	1	0	1			mmu-miR-410-3p MIMAT0001091 Mus musculus miR-410-3p	948	751	197
mmu-miR-124-3p MIMAT0000134 Mus musculus miR-124-3p	13	8	5			mmu-miR-541-5p MIMAT0003170 Mus musculus miR-541-5p	540	343	197
mmu-miR-125a-5p MIMAT0000135 Mus musculus miR-125a-5p	376	282	94			mmu-miR-100-5p MIMAT0000655 Mus musculus miR-100-5p	2759	2565	194
mmu-miR-125b-5p MIMAT0000136 Mus musculus miR-125b-5p	352	227	125			mmu-miR-181b-5p MIMAT0000673 Mus musculus miR-181b-5p	1114	940	174
mmu-miR-125b-2-3p MIMAT0004529 Mus musculus miR-125b-2-3p	24	20	4			mmu-let-7f-5p MIMAT0000525 Mus musculus let-7f-5p	398	230	168
mmu-miR-126a-5p MIMAT0000137 Mus musculus miR-126a-5p	1	0	1			mmu-miR-26a-5p MIMAT0000533 Mus musculus miR-26a-5p	394	237	157
mmu-miR-127-5p MIMAT0004530 Mus musculus miR-127-5p	4	2	2			mmu-miR-181c-5p MIMAT0000674 Mus musculus miR-181c-5p	321	185	136
mmu-miR-127-3p MIMAT0000139 Mus musculus miR-127-3p	13338	12972	366			mmu-miR-125b-5p MIMAT0000136 Mus musculus miR-125b-5p	352	227	125
mmu-miR-128-3p MIMAT0000140 Mus musculus miR-128-3p	116	61	55			mmu-miR-6540-5p MIMAT0025585 Mus musculus miR-6540-5p	206	83	123
mmu-miR-130a-3p MIMAT0000141 Mus musculus miR-130a-3p	33	34	-1			mmu-miR-125a-5p MIMAT0000135 Mus musculus miR-125a-5p	376	282	94
mmu-miR-9-5p MIMAT0000142 Mus musculus miR-9-5p	171	119	52			mmu-miR-181d-5p MIMAT0004324 Mus musculus miR-181d-5p	216	137	79
mmu-miR-9-3p MIMAT0000143 Mus musculus miR-9-3p	1	1	0			mmu-let-7b-5p MIMAT0000522 Mus musculus let-7b-5p	322	250	72
mmu-miR-132-3p MIMAT0000144 Mus musculus miR-132-3p	53	23	30			mmu-let-7i-5p MIMAT0000122 Mus musculus let-7i-5p	242	175	67
mmu-miR-133a-3p MIMAT0000145 Mus musculus miR-133a-3p	0	4	-4			mmu-miR-676-3p MIMAT0003782 Mus musculus miR-676-3p	117	50	67
mmu-miR-134-5p MIMAT0000146 Mus musculus miR-134-5p	13	6	7			mmu-miR-484 MIMAT0003127 Mus musculus miR-484	117	52	65
mmu-miR-135a-5p MIMAT0000147 Mus musculus miR-135a-5p	1	0	1			mmu-let-7g-5p MIMAT0000121 Mus musculus let-7g-5p	130	69	61
mmu-miR-136-3p MIMAT0004532 Mus musculus miR-136-3p	8	8	0			mmu-miR-128-3p MIMAT0000140 Mus musculus miR-128-3p	116	61	55
mmu-miR-137-5p MIMAT0016986 Mus musculus miR-137-5p	0	2	-2			mmu-miR-15a-5p MIMAT0000526 Mus musculus miR-15a-5p	69	15	54
mmu-miR-138-5p MIMAT0000150 Mus musculus miR-138-5p	1	2	-1			mmu-miR-9-5p MIMAT0000142 Mus musculus miR-9-5p	171	119	52
mmu-miR-146a-5p MIMAT0000158 Mus musculus miR-146a-5p	2	1	1			mmu-miR-409-3p MIMAT0001090 Mus musculus miR-409-3p	99	63	36
mmu-miR-149-5p MIMAT0000159 Mus musculus miR-149-5p	56	49	7			mmu-miR-186-5p MIMAT0000215 Mus musculus miR-186-5p	97	63	34
mmu-miR-151-5p MIMAT0004536 Mus musculus miR-151-5p	15	17	-2			mmu-miR-132-3p MIMAT0000144 Mus musculus miR-132-3p	53	23	30
mmu-miR-151-3p MIMAT0000161 Mus musculus miR-151-3p	98	84	14			mmu-miR-129-5p MIMAT0000209 Mus musculus miR-129-5p	42	13	29
mmu-miR-152-5p MIMAT0016991 Mus musculus miR-152-5p	1	0	1			mmu-miR-490-3p MIMAT0003780 Mus musculus miR-490-3p	43	15	28
mmu-miR-153-3p MIMAT0000163 Mus musculus miR-153-3p	1	1	0			mmu-let-7e-5p MIMAT0000524 Mus musculus let-7e-5p	104	77	27
mmu-miR-10b-5p MIMAT0000208 Mus musculus miR-10b-5p	94319	71874	22445			mmu-miR-411-5p MIMAT0004747 Mus musculus miR-411-5p	53	27	26
mmu-miR-129-5p MIMAT0000209 Mus musculus miR-129-5p	42	13	29			mmu-miR-1839-5p MIMAT0009456 Mus musculus miR-1839-5p	44	25	19
mmu-miR-129-1-3p MIMAT0016994 Mus musculus miR-129-1-3p	2	6	-4			mmu-miR-103-3p MIMAT0000546 Mus musculus miR-103-3p	40	21	19
mmu-miR-181a-5p MIMAT0000210 Mus musculus miR-181a-5p	20710	15842	4868			mmu-miR-381-3p MIMAT0000746 Mus musculus miR-381-3p	48	31	17
mmu-miR-182-5p MIMAT0000211 Mus musculus miR-182-5p	1	4	-3			mmu-miR-532-5p MIMAT0002889 Mus musculus miR-532-5p	32	15	17
mmu-miR-184-3p MIMAT0000213 Mus musculus miR-184-3p	1	0	1			mmu-let-7d-5p MIMAT0000383 Mus musculus let-7d-5p	51	35	16
mmu-miR-186-5p MIMAT0000215 Mus musculus miR-186-5p	97	63	34			mmu-miR-298-5p MIMAT0000376 Mus musculus miR-298-5p	35	20	15
mmu-miR-187-3p MIMAT0000216 Mus musculus miR-187-3p	1	1	0			mmu-miR-151-3p MIMAT0000161 Mus musculus miR-151-3p	98	84	14
mmu-miR-24-3p MIMAT0000219 Mus musculus miR-24-3p	0	1	-1			mmu-miR-335-5p MIMAT0000766 Mus musculus miR-335-5p	24	10	14
mmu-miR-191-5p MIMAT0000221 Mus musculus miR-191-5p	1646	1279	367			mmu-miR-5122 MIMAT0020630 Mus musculus miR-5122	23	9	14
mmu-miR-195a-5p MIMAT0000225 Mus musculus miR-195a-5p	1	0	1			mmu-miR-423-5p MIMAT0004825 Mus musculus miR-423-5p	30	17	13
mmu-miR-199a-3p MIMAT0000230 Mus musculus miR-199a-3p	2	0	2			mmu-miR-31-5p MIMAT0000538 Mus musculus miR-31-5p	24	11	13
mmu-miR-204-5p MIMAT0000237 Mus musculus miR-204-5p	14	22	-8			mmu-miR-337-5p MIMAT0004644 Mus musculus miR-337-5p	16	3	13
mmu-miR-143-3p MIMAT0000247 Mus musculus miR-143-3p	6	4	2			mmu-miR-380-3p MIMAT0000745 Mus musculus miR-380-3p	30	18	12
mmu-miR-30e-3p MIMAT0000249 Mus musculus miR-30e-3p	3	3	0			mmu-miR-148a-3p MIMAT0000516 Mus musculus miR-148a-3p	18	6	12
mmu-miR-296-5p MIMAT0000374 Mus musculus miR-296-5p	1	4	-3			mmu-miR-383-5p MIMAT0000748 Mus musculus miR-383-5p	18	6	12
mmu-miR-297a-5p MIMAT0000375 Mus musculus miR-297a-5p	0	1	-1			mmu-miR-487b-3p MIMAT0003184 Mus musculus miR-487b-3p	39	28	11
mmu-miR-298-5p MIMAT0000376 Mus musculus miR-298-5p	35	20	15			mmu-miR-27b-3p MIMAT0000126 Mus musculus miR-27b-3p	34	23	11
mmu-miR-299a-5p MIMAT0000377 Mus musculus miR-299a-5p	2	0	2			mmu-miR-6944-3p MIMAT0027789 Mus musculus miR-6944-3p	14	3	11
mmu-miR-299a-3p MIMAT0004577 Mus musculus miR-299a-3p	2	2	0			mmu-miR-384-5p MIMAT0004745 Mus musculus miR-384-5p	12	1	11
mmu-miR-300-3p MIMAT0000378 Mus musculus miR-300-3p	11	9	2			mmu-miR-501-3p MIMAT0003509 Mus musculus miR-501-3p	253	243	10
mmu-miR-301a-3p MIMAT0000379 Mus musculus miR-301a-3p	10	13	-3			mmu-miR-320-3p MIMAT0000666 Mus musculus miR-320-3p	25	15	10
mmu-miR-34c-5p MIMAT0000381 Mus musculus miR-34c-5p	4	7	-3			mmu-miR-98-5p MIMAT0000545 Mus musculus miR-98-5p	21	11	10
mmu-miR-34c-3p MIMAT0004580 Mus musculus miR-34c-3p	0	1	-1			mmu-miR-1983 MIMAT0009455 Mus musculus miR-1983	12	2	10
mmu-miR-34b-5p MIMAT0000382 Mus musculus miR-34b-5p	1	1	0			mmu-miR-338-3p MIMAT0000582 Mus musculus miR-338-3p	11	1	10
mmu-miR-34b-3p MIMAT0004581 Mus musculus miR-34b-3p	1	1	0			mmu-miR-431-3p MIMAT0004753 Mus musculus miR-431-3p	17	8	9
mmu-let-7d-5p MIMAT0000383 Mus musculus let-7d-5p	51	35	16			mmu-miR-543-3p MIMAT0003168 Mus musculus miR-543-3p	14	5	9
mmu-let-7d-3p MIMAT0000384 Mus musculus let-7d-3p	51	51	0			mmu-miR-22-3p MIMAT0000531 Mus musculus miR-22-3p	189	181	8
mmu-miR-106b-5p MIMAT0000386 Mus musculus miR-106b-5p	1	2	-1			mmu-miR-16-5p MIMAT0000527 Mus musculus miR-16-5p	37	29	8
mmu-miR-130b-5p MIMAT0004583 Mus musculus miR-130b-5p	2	1	1			mmu-miR-1947-5p MIMAT0009413 Mus musculus miR-1947-5p	13	5	8
mmu-miR-130b-3p MIMAT0000387 Mus musculus miR-130b-3p	7	4	3			mmu-miR-149-5p MIMAT0000159 Mus musculus miR-149-5p	56	49	7
mmu-miR-30c-5p MIMAT0000514 Mus musculus miR-30c-5p	7	3	4			mmu-miR-423-3p MIMAT0003454 Mus musculus miR-423-3p	45	38	7
mmu-miR-30c-1-3p MIMAT0004616 Mus musculus miR-30c-1-3p	1	0	1			mmu-miR-125b-1-3p MIMAT0004669 Mus musculus miR-125b-1-3p	30	23	7
mmu-miR-30c-2-3p MIMAT0005438 Mus musculus miR-30c-2-3p	1	7	-6			mmu-miR-134-5p MIMAT0000146 Mus musculus miR-134-5p	13	6	7
mmu-miR-30d-5p MIMAT0000515 Mus musculus miR-30d-5p	10	10	0			mmu-miR-379-3p MIMAT0017080 Mus musculus miR-379-3p	10	3	7
mmu-miR-30d-3p MIMAT0017011 Mus musculus miR-30d-3p	0	1	-1			mmu-miR-486a-3p MIMAT0017206 Mus musculus miR-486a-3p	10	3	7
mmu-miR-148a-5p MIMAT0004617 Mus musculus miR-148a-5p	1	0	1			mmu-miR-485-5p MIMAT0003128 Mus musculus miR-485-5p	9	2	7
mmu-miR-148a-3p MIMAT0000516 Mus musculus miR-148a-3p	18	6	12			mmu-miR-338-5p MIMAT0004647 Mus musculus miR-338-5p	7	0	7
mmu-miR-192-5p MIMAT0000517 Mus musculus miR-192-5p	2	13	-11			mmu-miR-369-3p MIMAT0003186 Mus musculus miR-369-3p	7	0	7
mmu-miR-196a-5p MIMAT0000518 Mus musculus miR-196a-5p	1	1	0			mmu-miR-92b-5p MIMAT0017278 Mus musculus miR-92b-5p	7	0	7
mmu-let-7a-5p MIMAT0000521 Mus musculus let-7a-5p	679	358	321			mmu-miR-668-3p MIMAT0003732 Mus musculus miR-668-3p	17	11	6
mmu-let-7b-5p MIMAT0000522 Mus musculus let-7b-5p	322	250	72			mmu-miR-30b-5p MIMAT0000130 Mus musculus miR-30b-5p	10	4	6
mmu-let-7c-5p MIMAT0000523 Mus musculus let-7c-5p	1855	1119	736			mmu-miR-3059-5p MIMAT0014811 Mus musculus miR-3059-5p	9	3	6
mmu-let-7e-5p MIMAT0000524 Mus musculus let-7e-5p	104	77	27			mmu-miR-194-2-3p MIMAT0017073 Mus musculus miR-194-2-3p	6	0	6
mmu-let-7e-3p MIMAT0017016 Mus musculus let-7e-3p	0	2	-2			mmu-miR-872-5p MIMAT0004934 Mus musculus miR-872-5p	6	0	6
mmu-let-7f-5p MIMAT0000525 Mus musculus let-7f-5p	398	230	168			mmu-miR-124-3p MIMAT0000134 Mus musculus miR-124-3p	13	8	5
mmu-miR-15a-5p MIMAT0000526 Mus musculus miR-15a-5p	69	15	54			mmu-miR-181a-1-3p MIMAT0000660 Mus musculus miR-181a-1-3p	13	8	5
mmu-miR-16-5p MIMAT0000527 Mus musculus miR-16-5p	37	29	8			mmu-miR-193b-3p MIMAT0004859 Mus musculus miR-193b-3p	7	2	5
mmu-miR-18a-3p MIMAT0004626 Mus musculus miR-18a-3p	4	0	4			mmu-miR-212-5p MIMAT0017053 Mus musculus miR-212-5p	6	1	5
mmu-miR-21a-5p MIMAT0000530 Mus musculus miR-21a-5p	37	43	-6			mmu-miR-344d-3p MIMAT0014808 Mus musculus miR-344d-3p	6	1	5
mmu-miR-22-3p MIMAT0000531 Mus musculus miR-22-3p	189	181	8			mmu-miR-125b-2-3p MIMAT0004529 Mus musculus miR-125b-2-3p	24	20	4
mmu-miR-23a-3p MIMAT0000532 Mus musculus miR-23a-3p	1	0	1			mmu-miR-30c-5p MIMAT0000514 Mus musculus miR-30c-5p	7	3	4
mmu-miR-26a-5p MIMAT0000533 Mus musculus miR-26a-5p	394	237	157			mmu-miR-18a-3p MIMAT0004626 Mus musculus miR-18a-3p	4	0	4
mmu-miR-26b-5p MIMAT0000534 Mus musculus miR-26b-5p	8	5	3			mmu-miR-666-5p MIMAT0003737 Mus musculus miR-666-5p	14	11	3
mmu-miR-29a-3p MIMAT0000535 Mus musculus miR-29a-3p	3	2	1			mmu-miR-26b-5p MIMAT0000534 Mus musculus miR-26b-5p	8	5	3
mmu-miR-27a-3p MIMAT0000537 Mus musculus miR-27a-3p	0	2	-2			mmu-miR-673-3p MIMAT0004824 Mus musculus miR-673-3p	8	5	3
mmu-miR-31-5p MIMAT0000538 Mus musculus miR-31-5p	24	11	13			mmu-miR-130b-3p MIMAT0000387 Mus musculus miR-130b-3p	7	4	3
mmu-miR-92a-3p MIMAT0000539 Mus musculus miR-92a-3p	2042	824	1218			mmu-miR-378a-3p MIMAT0003151 Mus musculus miR-378a-3p	7	4	3
mmu-miR-93-5p MIMAT0000540 Mus musculus miR-93-5p	1	1	0			mmu-miR-34a-5p MIMAT0000542 Mus musculus miR-34a-5p	4	1	3
mmu-miR-34a-5p MIMAT0000542 Mus musculus miR-34a-5p	4	1	3			mmu-miR-219a-2-3p MIMAT0022841 Mus musculus miR-219a-2-3p	4	1	3
mmu-miR-129-2-3p MIMAT0000544 Mus musculus miR-129-2-3p	31	29	2			mmu-miR-1843b-5p MIMAT0019345 Mus musculus miR-1843b-5p	4	1	3
mmu-miR-98-5p MIMAT0000545 Mus musculus miR-98-5p	21	11	10			mmu-miR-15b-5p MIMAT0000124 Mus musculus miR-15b-5p	3	0	3
mmu-miR-103-3p MIMAT0000546 Mus musculus miR-103-3p	40	21	19			mmu-miR-218-5p MIMAT0000663 Mus musculus miR-218-5p	3	0	3
mmu-miR-322-5p MIMAT0000548 Mus musculus miR-322-5p	2	0	2			mmu-miR-672-5p MIMAT0003735 Mus musculus miR-672-5p	3	0	3
mmu-miR-323-5p MIMAT0004638 Mus musculus miR-323-5p	1	0	1			mmu-miR-129-2-3p MIMAT0000544 Mus musculus miR-129-2-3p	31	29	2
mmu-miR-323-3p MIMAT0000551 Mus musculus miR-323-3p	11	35	-24			mmu-miR-300-3p MIMAT0000378 Mus musculus miR-300-3p	11	9	2
mmu-miR-324-5p MIMAT0000555 Mus musculus miR-324-5p	4	5	-1			mmu-miR-326-3p MIMAT0000559 Mus musculus miR-326-3p	7	5	2
mmu-miR-324-3p MIMAT0000556 Mus musculus miR-324-3p	2	0	2			mmu-miR-361-3p MIMAT0017075 Mus musculus miR-361-3p	7	5	2
mmu-miR-326-3p MIMAT0000559 Mus musculus miR-326-3p	7	5	2			mmu-miR-143-3p MIMAT0000247 Mus musculus miR-143-3p	6	4	2
mmu-miR-328-3p MIMAT0000565 Mus musculus miR-328-3p	108	115	-7			mmu-miR-668-5p MIMAT0017237 Mus musculus miR-668-5p	5	3	2
mmu-miR-329-5p MIMAT0017032 Mus musculus miR-329-5p	2	1	1			mmu-miR-466i-5p MIMAT0017325 Mus musculus miR-466i-5p	5	3	2
mmu-miR-329-3p MIMAT0000567 Mus musculus miR-329-3p	2	0	2			mmu-miR-127-5p MIMAT0004530 Mus musculus miR-127-5p	4	2	2
mmu-miR-331-5p MIMAT0004643 Mus musculus miR-331-5p	2	0	2			mmu-miR-23b-3p MIMAT0000125 Mus musculus miR-23b-3p	3	1	2
mmu-miR-331-3p MIMAT0000571 Mus musculus miR-331-3p	1	5	-4			mmu-miR-99b-3p MIMAT0004525 Mus musculus miR-99b-3p	3	1	2
mmu-miR-337-5p MIMAT0004644 Mus musculus miR-337-5p	16	3	13			mmu-miR-361-5p MIMAT0000704 Mus musculus miR-361-5p	3	1	2
mmu-miR-148b-3p MIMAT0000580 Mus musculus miR-148b-3p	2	3	-1			mmu-miR-335-3p MIMAT0004704 Mus musculus miR-335-3p	3	1	2
mmu-miR-338-5p MIMAT0004647 Mus musculus miR-338-5p	7	0	7			mmu-miR-384-3p MIMAT0001076 Mus musculus miR-384-3p	3	1	2
mmu-miR-338-3p MIMAT0000582 Mus musculus miR-338-3p	11	1	10			mmu-miR-1198-5p MIMAT0005859 Mus musculus miR-1198-5p	3	1	2
mmu-miR-340-5p MIMAT0004651 Mus musculus miR-340-5p	25	24	1			mmu-miR-199a-3p MIMAT0000230 Mus musculus miR-199a-3p	2	0	2
mmu-miR-341-3p MIMAT0000588 Mus musculus miR-341-3p	3	9	-6			mmu-miR-299a-5p MIMAT0000377 Mus musculus miR-299a-5p	2	0	2
mmu-miR-342-3p MIMAT0000590 Mus musculus miR-342-3p	12	16	-4			mmu-miR-322-5p MIMAT0000548 Mus musculus miR-322-5p	2	0	2
mmu-miR-345-5p MIMAT0000595 Mus musculus miR-345-5p	3	2	1			mmu-miR-324-3p MIMAT0000556 Mus musculus miR-324-3p	2	0	2
mmu-miR-346-5p MIMAT0000597 Mus musculus miR-346-5p	10	10	0			mmu-miR-329-3p MIMAT0000567 Mus musculus miR-329-3p	2	0	2
mmu-miR-350-3p MIMAT0000605 Mus musculus miR-350-3p	1	0	1			mmu-miR-331-5p MIMAT0004643 Mus musculus miR-331-5p	2	0	2
mmu-miR-351-5p MIMAT0000609 Mus musculus miR-351-5p	3212	1530	1682			mmu-miR-28a-3p MIMAT0004661 Mus musculus miR-28a-3p	2	0	2
mmu-miR-135b-5p MIMAT0000612 Mus musculus miR-135b-5p	1	0	1			mmu-miR-199b-3p MIMAT0004667 Mus musculus miR-199b-3p	2	0	2
mmu-miR-107-3p MIMAT0000647 Mus musculus miR-107-3p	1	2	-1			mmu-miR-429-3p MIMAT0001537 Mus musculus miR-429-3p	2	0	2
mmu-miR-10a-5p MIMAT0000648 Mus musculus miR-10a-5p	51821	39827	11994			mmu-miR-483-5p MIMAT0004782 Mus musculus miR-483-5p	2	0	2
mmu-miR-19a-3p MIMAT0000651 Mus musculus miR-19a-3p	0	1	-1			mmu-miR-770-5p MIMAT0004822 Mus musculus miR-770-5p	2	0	2
mmu-miR-25-3p MIMAT0000652 Mus musculus miR-25-3p	9	16	-7			mmu-miR-1298-3p MIMAT0014810 Mus musculus miR-1298-3p	2	0	2
mmu-miR-28a-3p MIMAT0004661 Mus musculus miR-28a-3p	2	0	2			mmu-miR-1960 MIMAT0009433 Mus musculus miR-1960	2	0	2
mmu-miR-100-5p MIMAT0000655 Mus musculus miR-100-5p	2759	2565	194			mmu-miR-340-5p MIMAT0004651 Mus musculus miR-340-5p	25	24	1
mmu-miR-139-5p MIMAT0000656 Mus musculus miR-139-5p	1	0	1			mmu-miR-30a-3p MIMAT0000129 Mus musculus miR-30a-3p	6	5	1
mmu-miR-210-5p MIMAT0017052 Mus musculus miR-210-5p	0	5	-5			mmu-miR-9768-5p MIMAT0036459 Mus musculus miR-9768-5p	5	4	1
mmu-miR-212-5p MIMAT0017053 Mus musculus miR-212-5p	6	1	5			mmu-miR-29a-3p MIMAT0000535 Mus musculus miR-29a-3p	3	2	1
mmu-miR-181a-1-3p MIMAT0000660 Mus musculus miR-181a-1-3p	13	8	5			mmu-miR-345-5p MIMAT0000595 Mus musculus miR-345-5p	3	2	1
mmu-miR-214-3p MIMAT0000661 Mus musculus miR-214-3p	1	2	-1			mmu-miR-146a-5p MIMAT0000158 Mus musculus miR-146a-5p	2	1	1
mmu-miR-218-5p MIMAT0000663 Mus musculus miR-218-5p	3	0	3			mmu-miR-130b-5p MIMAT0004583 Mus musculus miR-130b-5p	2	1	1
mmu-miR-218-1-3p MIMAT0004665 Mus musculus miR-218-1-3p	1	0	1			mmu-miR-329-5p MIMAT0017032 Mus musculus miR-329-5p	2	1	1
mmu-miR-219a-1-3p MIMAT0017055 Mus musculus miR-219a-1-3p	0	1	-1			mmu-miR-221-3p MIMAT0000669 Mus musculus miR-221-3p	2	1	1
mmu-miR-320-3p MIMAT0000666 Mus musculus miR-320-3p	25	15	10			mmu-miR-434-5p MIMAT0001421 Mus musculus miR-434-5p	2	1	1
mmu-miR-211-5p MIMAT0000668 Mus musculus miR-211-5p	1	0	1			mmu-let-7i-3p MIMAT0004520 Mus musculus let-7i-3p	1	0	1
mmu-miR-221-5p MIMAT0017060 Mus musculus miR-221-5p	1	1	0			mmu-miR-101a-3p MIMAT0000133 Mus musculus miR-101a-3p	1	0	1
mmu-miR-221-3p MIMAT0000669 Mus musculus miR-221-3p	2	1	1			mmu-miR-124-5p MIMAT0004527 Mus musculus miR-124-5p	1	0	1
mmu-miR-222-3p MIMAT0000670 Mus musculus miR-222-3p	1	0	1			mmu-miR-126a-5p MIMAT0000137 Mus musculus miR-126a-5p	1	0	1
mmu-miR-29b-2-5p MIMAT0017063 Mus musculus miR-29b-2-5p	1	0	1			mmu-miR-135a-5p MIMAT0000147 Mus musculus miR-135a-5p	1	0	1
mmu-miR-199b-3p MIMAT0004667 Mus musculus miR-199b-3p	2	0	2			mmu-miR-152-5p MIMAT0016991 Mus musculus miR-152-5p	1	0	1
mmu-miR-92a-1-5p MIMAT0017066 Mus musculus miR-92a-1-5p	1	0	1			mmu-miR-184-3p MIMAT0000213 Mus musculus miR-184-3p	1	0	1
mmu-miR-181b-5p MIMAT0000673 Mus musculus miR-181b-5p	1114	940	174			mmu-miR-195a-5p MIMAT0000225 Mus musculus miR-195a-5p	1	0	1
mmu-miR-181c-5p MIMAT0000674 Mus musculus miR-181c-5p	321	185	136			mmu-miR-30c-1-3p MIMAT0004616 Mus musculus miR-30c-1-3p	1	0	1
mmu-miR-181c-3p MIMAT0017068 Mus musculus miR-181c-3p	10	12	-2			mmu-miR-148a-5p MIMAT0004617 Mus musculus miR-148a-5p	1	0	1
mmu-miR-125b-1-3p MIMAT0004669 Mus musculus miR-125b-1-3p	30	23	7			mmu-miR-23a-3p MIMAT0000532 Mus musculus miR-23a-3p	1	0	1
mmu-miR-128-2-5p MIMAT0017069 Mus musculus miR-128-2-5p	0	4	-4			mmu-miR-323-5p MIMAT0004638 Mus musculus miR-323-5p	1	0	1
mmu-miR-7a-2-3p MIMAT0017070 Mus musculus miR-7a-2-3p	0	1	-1			mmu-miR-350-3p MIMAT0000605 Mus musculus miR-350-3p	1	0	1
mmu-miR-194-2-3p MIMAT0017073 Mus musculus miR-194-2-3p	6	0	6			mmu-miR-135b-5p MIMAT0000612 Mus musculus miR-135b-5p	1	0	1
mmu-miR-219a-2-3p MIMAT0022841 Mus musculus miR-219a-2-3p	4	1	3			mmu-miR-139-5p MIMAT0000656 Mus musculus miR-139-5p	1	0	1
mmu-miR-361-5p MIMAT0000704 Mus musculus miR-361-5p	3	1	2			mmu-miR-218-1-3p MIMAT0004665 Mus musculus miR-218-1-3p	1	0	1
mmu-miR-361-3p MIMAT0017075 Mus musculus miR-361-3p	7	5	2			mmu-miR-211-5p MIMAT0000668 Mus musculus miR-211-5p	1	0	1
mmu-miR-365-1-5p MIMAT0017077 Mus musculus miR-365-1-5p	0	1	-1			mmu-miR-222-3p MIMAT0000670 Mus musculus miR-222-3p	1	0	1
mmu-miR-375-3p MIMAT0000739 Mus musculus miR-375-3p	3	3	0			mmu-miR-29b-2-5p MIMAT0017063 Mus musculus miR-29b-2-5p	1	0	1
mmu-miR-376a-5p MIMAT0003387 Mus musculus miR-376a-5p	0	2	-2			mmu-miR-92a-1-5p MIMAT0017066 Mus musculus miR-92a-1-5p	1	0	1
mmu-miR-376a-3p MIMAT0000740 Mus musculus miR-376a-3p	0	1	-1			mmu-miR-370-5p MIMAT0017174 Mus musculus miR-370-5p	1	0	1
mmu-miR-378a-5p MIMAT0000742 Mus musculus miR-378a-5p	0	1	-1			mmu-miR-431-5p MIMAT0001418 Mus musculus miR-431-5p	1	0	1
mmu-miR-378a-3p MIMAT0003151 Mus musculus miR-378a-3p	7	4	3			mmu-miR-433-5p MIMAT0001419 Mus musculus miR-433-5p	1	0	1
mmu-miR-379-5p MIMAT0000743 Mus musculus miR-379-5p	1	1	0			mmu-miR-450a-5p MIMAT0001546 Mus musculus miR-450a-5p	1	0	1
mmu-miR-379-3p MIMAT0017080 Mus musculus miR-379-3p	10	3	7			mmu-miR-1224-3p MIMAT0017231 Mus musculus miR-1224-3p	1	0	1
mmu-miR-380-3p MIMAT0000745 Mus musculus miR-380-3p	30	18	12			mmu-miR-1843a-5p MIMAT0014805 Mus musculus miR-1843a-5p	1	0	1
mmu-miR-381-3p MIMAT0000746 Mus musculus miR-381-3p	48	31	17			mmu-miR-669a-3p MIMAT0017243 Mus musculus miR-669a-3p	1	0	1
mmu-miR-382-5p MIMAT0000747 Mus musculus miR-382-5p	8	9	-1			mmu-miR-496a-3p MIMAT0003738 Mus musculus miR-496a-3p	1	0	1
mmu-miR-383-5p MIMAT0000748 Mus musculus miR-383-5p	18	6	12			mmu-miR-497a-5p MIMAT0003453 Mus musculus miR-497a-5p	1	0	1
mmu-miR-335-5p MIMAT0000766 Mus musculus miR-335-5p	24	10	14			mmu-miR-874-3p MIMAT0004853 Mus musculus miR-874-3p	1	0	1
mmu-miR-335-3p MIMAT0004704 Mus musculus miR-335-3p	3	1	2			mmu-miR-421-3p MIMAT0004869 Mus musculus miR-421-3p	1	0	1
mmu-miR-384-5p MIMAT0004745 Mus musculus miR-384-5p	12	1	11			mmu-miR-873a-3p MIMAT0017279 Mus musculus miR-873a-3p	1	0	1
mmu-miR-384-3p MIMAT0001076 Mus musculus miR-384-3p	3	1	2			mmu-miR-877-3p MIMAT0004862 Mus musculus miR-877-3p	1	0	1
mmu-miR-409-5p MIMAT0004746 Mus musculus miR-409-5p	6	12	-6			mmu-miR-1934-5p MIMAT0009398 Mus musculus miR-1934-5p	1	0	1
mmu-miR-409-3p MIMAT0001090 Mus musculus miR-409-3p	99	63	36			mmu-miR-1948-3p MIMAT0009415 Mus musculus miR-1948-3p	1	0	1
mmu-miR-410-3p MIMAT0001091 Mus musculus miR-410-3p	948	751	197			mmu-miR-669o-5p MIMAT0009421 Mus musculus miR-669o-5p	1	0	1
mmu-miR-411-5p MIMAT0004747 Mus musculus miR-411-5p	53	27	26			mmu-miR-669o-3p MIMAT0017347 Mus musculus miR-669o-3p	1	0	1
mmu-miR-412-5p MIMAT0017173 Mus musculus miR-412-5p	0	2	-2			mmu-miR-3102-5p MIMAT0014933 Mus musculus miR-3102-5p	1	0	1
mmu-miR-370-5p MIMAT0017174 Mus musculus miR-370-5p	1	0	1			mmu-miR-378d MIMAT0025167 Mus musculus miR-378d	1	0	1
mmu-miR-370-3p MIMAT0001095 Mus musculus miR-370-3p	8	14	-6			mmu-miR-7231-5p MIMAT0028430 Mus musculus miR-7231-5p	1	0	1
mmu-miR-431-5p MIMAT0001418 Mus musculus miR-431-5p	1	0	1			mmu-miR-7651-5p MIMAT0029804 Mus musculus miR-7651-5p	1	0	1
mmu-miR-431-3p MIMAT0004753 Mus musculus miR-431-3p	17	8	9			mmu-let-7d-3p MIMAT0000384 Mus musculus let-7d-3p	51	51	0
mmu-miR-433-5p MIMAT0001419 Mus musculus miR-433-5p	1	0	1			mmu-miR-30d-5p MIMAT0000515 Mus musculus miR-30d-5p	10	10	0
mmu-miR-433-3p MIMAT0001420 Mus musculus miR-433-3p	150	165	-15			mmu-miR-346-5p MIMAT0000597 Mus musculus miR-346-5p	10	10	0
mmu-miR-434-5p MIMAT0001421 Mus musculus miR-434-5p	2	1	1			mmu-miR-136-3p MIMAT0004532 Mus musculus miR-136-3p	8	8	0
mmu-miR-434-3p MIMAT0001422 Mus musculus miR-434-3p	2451	1406	1045			mmu-miR-30e-3p MIMAT0000249 Mus musculus miR-30e-3p	3	3	0
mmu-miR-429-3p MIMAT0001537 Mus musculus miR-429-3p	2	0	2			mmu-miR-375-3p MIMAT0000739 Mus musculus miR-375-3p	3	3	0
mmu-miR-450a-5p MIMAT0001546 Mus musculus miR-450a-5p	1	0	1			mmu-miR-299a-3p MIMAT0004577 Mus musculus miR-299a-3p	2	2	0
mmu-miR-532-5p MIMAT0002889 Mus musculus miR-532-5p	32	15	17			mmu-miR-670-3p MIMAT0017242 Mus musculus miR-670-3p	2	2	0
mmu-miR-483-5p MIMAT0004782 Mus musculus miR-483-5p	2	0	2			mmu-miR-673-5p MIMAT0003739 Mus musculus miR-673-5p	2	2	0
mmu-miR-484 MIMAT0003127 Mus musculus miR-484	117	52	65			mmu-miR-872-3p MIMAT0004935 Mus musculus miR-872-3p	2	2	0
mmu-miR-485-5p MIMAT0003128 Mus musculus miR-485-5p	9	2	7			mmu-miR-9-3p MIMAT0000143 Mus musculus miR-9-3p	1	1	0
mmu-miR-486a-5p MIMAT0003130 Mus musculus miR-486a-5p	389	491	-102			mmu-miR-153-3p MIMAT0000163 Mus musculus miR-153-3p	1	1	0
mmu-miR-486a-3p MIMAT0017206 Mus musculus miR-486a-3p	10	3	7			mmu-miR-187-3p MIMAT0000216 Mus musculus miR-187-3p	1	1	0
mmu-miR-543-5p MIMAT0017207 Mus musculus miR-543-5p	1	1	0			mmu-miR-34b-5p MIMAT0000382 Mus musculus miR-34b-5p	1	1	0
mmu-miR-543-3p MIMAT0003168 Mus musculus miR-543-3p	14	5	9			mmu-miR-34b-3p MIMAT0004581 Mus musculus miR-34b-3p	1	1	0
mmu-miR-541-5p MIMAT0003170 Mus musculus miR-541-5p	540	343	197			mmu-miR-196a-5p MIMAT0000518 Mus musculus miR-196a-5p	1	1	0
mmu-miR-376c-3p MIMAT0003183 Mus musculus miR-376c-3p	0	1	-1			mmu-miR-93-5p MIMAT0000540 Mus musculus miR-93-5p	1	1	0
mmu-miR-487b-3p MIMAT0003184 Mus musculus miR-487b-3p	39	28	11			mmu-miR-221-5p MIMAT0017060 Mus musculus miR-221-5p	1	1	0
mmu-miR-369-5p MIMAT0003185 Mus musculus miR-369-5p	1	4	-3			mmu-miR-379-5p MIMAT0000743 Mus musculus miR-379-5p	1	1	0
mmu-miR-369-3p MIMAT0003186 Mus musculus miR-369-3p	7	0	7			mmu-miR-543-5p MIMAT0017207 Mus musculus miR-543-5p	1	1	0
mmu-miR-1224-5p MIMAT0005460 Mus musculus miR-1224-5p	1	1	0			mmu-miR-1224-5p MIMAT0005460 Mus musculus miR-1224-5p	1	1	0
mmu-miR-1224-3p MIMAT0017231 Mus musculus miR-1224-3p	1	0	1			mmu-miR-1981-5p MIMAT0009458 Mus musculus miR-1981-5p	1	1	0
mmu-miR-301b-3p MIMAT0004186 Mus musculus miR-301b-3p	0	1	-1			mmu-miR-671-5p MIMAT0003731 Mus musculus miR-671-5p	0	0	0
mmu-miR-744-5p MIMAT0004187 Mus musculus miR-744-5p	3	10	-7			mmu-miR-130a-3p MIMAT0000141 Mus musculus miR-130a-3p	33	34	-1
mmu-miR-1249-3p MIMAT0010560 Mus musculus miR-1249-3p	7	17	-10			mmu-miR-666-3p MIMAT0004823 Mus musculus miR-666-3p	15	16	-1
mmu-miR-671-5p MIMAT0003731 Mus musculus miR-671-5p	0	0	0			mmu-miR-382-5p MIMAT0000747 Mus musculus miR-382-5p	8	9	-1
mmu-miR-671-3p MIMAT0004821 Mus musculus miR-671-3p	10	15	-5			mmu-miR-667-3p MIMAT0003734 Mus musculus miR-667-3p	6	7	-1
mmu-miR-668-5p MIMAT0017237 Mus musculus miR-668-5p	5	3	2			mmu-miR-324-5p MIMAT0000555 Mus musculus miR-324-5p	4	5	-1
mmu-miR-668-3p MIMAT0003732 Mus musculus miR-668-3p	17	11	6			mmu-miR-148b-3p MIMAT0000580 Mus musculus miR-148b-3p	2	3	-1
mmu-miR-1843a-5p MIMAT0014805 Mus musculus miR-1843a-5p	1	0	1			mmu-miR-488-3p MIMAT0003450 Mus musculus miR-488-3p	2	3	-1
mmu-miR-667-3p MIMAT0003734 Mus musculus miR-667-3p	6	7	-1			mmu-miR-138-5p MIMAT0000150 Mus musculus miR-138-5p	1	2	-1
mmu-miR-770-5p MIMAT0004822 Mus musculus miR-770-5p	2	0	2			mmu-miR-106b-5p MIMAT0000386 Mus musculus miR-106b-5p	1	2	-1
mmu-miR-770-3p MIMAT0003891 Mus musculus miR-770-3p	3	7	-4			mmu-miR-107-3p MIMAT0000647 Mus musculus miR-107-3p	1	2	-1
mmu-miR-344d-3p MIMAT0014808 Mus musculus miR-344d-3p	6	1	5			mmu-miR-214-3p MIMAT0000661 Mus musculus miR-214-3p	1	2	-1
mmu-miR-672-5p MIMAT0003735 Mus musculus miR-672-5p	3	0	3			mmu-miR-467c-5p MIMAT0004885 Mus musculus miR-467c-5p	1	2	-1
mmu-miR-670-3p MIMAT0017242 Mus musculus miR-670-3p	2	2	0			mmu-miR-1251-5p MIMAT0014824 Mus musculus miR-1251-5p	1	2	-1
mmu-miR-1298-5p MIMAT0014809 Mus musculus miR-1298-5p	0	2	-2			mmu-miR-3061-3p MIMAT0014829 Mus musculus miR-3061-3p	1	2	-1
mmu-miR-1298-3p MIMAT0014810 Mus musculus miR-1298-3p	2	0	2			mmu-miR-24-3p MIMAT0000219 Mus musculus miR-24-3p	0	1	-1
mmu-miR-3059-5p MIMAT0014811 Mus musculus miR-3059-5p	9	3	6			mmu-miR-297a-5p MIMAT0000375 Mus musculus miR-297a-5p	0	1	-1
mmu-miR-3099-3p MIMAT0014816 Mus musculus miR-3099-3p	2	5	-3			mmu-miR-34c-3p MIMAT0004580 Mus musculus miR-34c-3p	0	1	-1
mmu-miR-669a-3p MIMAT0017243 Mus musculus miR-669a-3p	1	0	1			mmu-miR-30d-3p MIMAT0017011 Mus musculus miR-30d-3p	0	1	-1
mmu-miR-666-5p MIMAT0003737 Mus musculus miR-666-5p	14	11	3			mmu-miR-19a-3p MIMAT0000651 Mus musculus miR-19a-3p	0	1	-1
mmu-miR-666-3p MIMAT0004823 Mus musculus miR-666-3p	15	16	-1			mmu-miR-219a-1-3p MIMAT0017055 Mus musculus miR-219a-1-3p	0	1	-1
mmu-miR-496a-3p MIMAT0003738 Mus musculus miR-496a-3p	1	0	1			mmu-miR-7a-2-3p MIMAT0017070 Mus musculus miR-7a-2-3p	0	1	-1
mmu-miR-673-5p MIMAT0003739 Mus musculus miR-673-5p	2	2	0			mmu-miR-365-1-5p MIMAT0017077 Mus musculus miR-365-1-5p	0	1	-1
mmu-miR-673-3p MIMAT0004824 Mus musculus miR-673-3p	8	5	3			mmu-miR-376a-3p MIMAT0000740 Mus musculus miR-376a-3p	0	1	-1
mmu-miR-488-3p MIMAT0003450 Mus musculus miR-488-3p	2	3	-1			mmu-miR-378a-5p MIMAT0000742 Mus musculus miR-378a-5p	0	1	-1
mmu-miR-497a-5p MIMAT0003453 Mus musculus miR-497a-5p	1	0	1			mmu-miR-376c-3p MIMAT0003183 Mus musculus miR-376c-3p	0	1	-1
mmu-miR-423-5p MIMAT0004825 Mus musculus miR-423-5p	30	17	13			mmu-miR-301b-3p MIMAT0004186 Mus musculus miR-301b-3p	0	1	-1
mmu-miR-423-3p MIMAT0003454 Mus musculus miR-423-3p	45	38	7			mmu-miR-669b-5p MIMAT0003476 Mus musculus miR-669b-5p	0	1	-1
mmu-miR-146b-5p MIMAT0003475 Mus musculus miR-146b-5p	3	5	-2			mmu-miR-574-5p MIMAT0004893 Mus musculus miR-574-5p	0	1	-1
mmu-miR-669b-5p MIMAT0003476 Mus musculus miR-669b-5p	0	1	-1			mmu-miR-6990-5p MIMAT0027882 Mus musculus miR-6990-5p	0	1	-1
mmu-miR-501-3p MIMAT0003509 Mus musculus miR-501-3p	253	243	10			mmu-miR-7080-5p MIMAT0028066 Mus musculus miR-7080-5p	0	1	-1
mmu-miR-652-3p MIMAT0003711 Mus musculus miR-652-3p	1008	473	535			mmu-miR-7648-3p MIMAT0029799 Mus musculus miR-7648-3p	0	1	-1
mmu-miR-490-3p MIMAT0003780 Mus musculus miR-490-3p	43	15	28			mmu-miR-151-5p MIMAT0004536 Mus musculus miR-151-5p	15	17	-2
mmu-miR-676-3p MIMAT0003782 Mus musculus miR-676-3p	117	50	67			mmu-miR-181c-3p MIMAT0017068 Mus musculus miR-181c-3p	10	12	-2
mmu-miR-615-3p MIMAT0003783 Mus musculus miR-615-3p	361	404	-43			mmu-miR-146b-5p MIMAT0003475 Mus musculus miR-146b-5p	3	5	-2
mmu-miR-181d-5p MIMAT0004324 Mus musculus miR-181d-5p	216	137	79			mmu-miR-1964-3p MIMAT0009437 Mus musculus miR-1964-3p	2	4	-2
mmu-miR-874-3p MIMAT0004853 Mus musculus miR-874-3p	1	0	1			mmu-miR-137-5p MIMAT0016986 Mus musculus miR-137-5p	0	2	-2
mmu-miR-193b-3p MIMAT0004859 Mus musculus miR-193b-3p	7	2	5			mmu-let-7e-3p MIMAT0017016 Mus musculus let-7e-3p	0	2	-2
mmu-miR-421-3p MIMAT0004869 Mus musculus miR-421-3p	1	0	1			mmu-miR-27a-3p MIMAT0000537 Mus musculus miR-27a-3p	0	2	-2
mmu-miR-467c-5p MIMAT0004885 Mus musculus miR-467c-5p	1	2	-1			mmu-miR-376a-5p MIMAT0003387 Mus musculus miR-376a-5p	0	2	-2
mmu-miR-574-5p MIMAT0004893 Mus musculus miR-574-5p	0	1	-1			mmu-miR-412-5p MIMAT0017173 Mus musculus miR-412-5p	0	2	-2
mmu-miR-92b-5p MIMAT0017278 Mus musculus miR-92b-5p	7	0	7			mmu-miR-1298-5p MIMAT0014809 Mus musculus miR-1298-5p	0	2	-2
mmu-miR-92b-3p MIMAT0004899 Mus musculus miR-92b-3p	3815	3402	413			mmu-miR-3102-3p MIMAT0014936 Mus musculus miR-3102-3p	0	2	-2
mmu-miR-872-5p MIMAT0004934 Mus musculus miR-872-5p	6	0	6			mmu-miR-301a-3p MIMAT0000379 Mus musculus miR-301a-3p	10	13	-3
mmu-miR-872-3p MIMAT0004935 Mus musculus miR-872-3p	2	2	0			mmu-miR-34c-5p MIMAT0000381 Mus musculus miR-34c-5p	4	7	-3
mmu-miR-873a-5p MIMAT0004936 Mus musculus miR-873a-5p	2	5	-3			mmu-miR-3099-3p MIMAT0014816 Mus musculus miR-3099-3p	2	5	-3
mmu-miR-873a-3p MIMAT0017279 Mus musculus miR-873a-3p	1	0	1			mmu-miR-873a-5p MIMAT0004936 Mus musculus miR-873a-5p	2	5	-3
mmu-miR-877-3p MIMAT0004862 Mus musculus miR-877-3p	1	0	1			mmu-miR-182-5p MIMAT0000211 Mus musculus miR-182-5p	1	4	-3
mmu-miR-466i-5p MIMAT0017325 Mus musculus miR-466i-5p	5	3	2			mmu-miR-296-5p MIMAT0000374 Mus musculus miR-296-5p	1	4	-3
mmu-miR-1198-5p MIMAT0005859 Mus musculus miR-1198-5p	3	1	2			mmu-miR-369-5p MIMAT0003185 Mus musculus miR-369-5p	1	4	-3
mmu-miR-1934-5p MIMAT0009398 Mus musculus miR-1934-5p	1	0	1			mmu-miR-342-3p MIMAT0000590 Mus musculus miR-342-3p	12	16	-4
mmu-miR-1947-5p MIMAT0009413 Mus musculus miR-1947-5p	13	5	8			mmu-miR-770-3p MIMAT0003891 Mus musculus miR-770-3p	3	7	-4
mmu-miR-1948-3p MIMAT0009415 Mus musculus miR-1948-3p	1	0	1			mmu-miR-129-1-3p MIMAT0016994 Mus musculus miR-129-1-3p	2	6	-4
mmu-miR-669o-5p MIMAT0009421 Mus musculus miR-669o-5p	1	0	1			mmu-miR-331-3p MIMAT0000571 Mus musculus miR-331-3p	1	5	-4
mmu-miR-669o-3p MIMAT0017347 Mus musculus miR-669o-3p	1	0	1			mmu-miR-133a-3p MIMAT0000145 Mus musculus miR-133a-3p	0	4	-4
mmu-miR-1960 MIMAT0009433 Mus musculus miR-1960	2	0	2			mmu-miR-128-2-5p MIMAT0017069 Mus musculus miR-128-2-5p	0	4	-4
mmu-miR-1964-3p MIMAT0009437 Mus musculus miR-1964-3p	2	4	-2			mmu-miR-671-3p MIMAT0004821 Mus musculus miR-671-3p	10	15	-5
mmu-miR-1983 MIMAT0009455 Mus musculus miR-1983	12	2	10			mmu-miR-3057-5p MIMAT0014822 Mus musculus miR-3057-5p	4	9	-5
mmu-miR-1839-5p MIMAT0009456 Mus musculus miR-1839-5p	44	25	19			mmu-miR-210-5p MIMAT0017052 Mus musculus miR-210-5p	0	5	-5
mmu-miR-1981-5p MIMAT0009458 Mus musculus miR-1981-5p	1	1	0			mmu-miR-21a-5p MIMAT0000530 Mus musculus miR-21a-5p	37	43	-6
mmu-miR-3057-5p MIMAT0014822 Mus musculus miR-3057-5p	4	9	-5			mmu-miR-370-3p MIMAT0001095 Mus musculus miR-370-3p	8	14	-6
mmu-miR-1251-5p MIMAT0014824 Mus musculus miR-1251-5p	1	2	-1			mmu-miR-409-5p MIMAT0004746 Mus musculus miR-409-5p	6	12	-6
mmu-miR-3061-3p MIMAT0014829 Mus musculus miR-3061-3p	1	2	-1			mmu-miR-341-3p MIMAT0000588 Mus musculus miR-341-3p	3	9	-6
mmu-miR-3102-5p MIMAT0014933 Mus musculus miR-3102-5p	1	0	1			mmu-miR-30c-2-3p MIMAT0005438 Mus musculus miR-30c-2-3p	1	7	-6
mmu-miR-3102-3p MIMAT0014936 Mus musculus miR-3102-3p	0	2	-2			mmu-miR-328-3p MIMAT0000565 Mus musculus miR-328-3p	108	115	-7
mmu-miR-486b-5p MIMAT0014943 Mus musculus miR-486b-5p	389	491	-102			mmu-miR-25-3p MIMAT0000652 Mus musculus miR-25-3p	9	16	-7
mmu-miR-1843b-5p MIMAT0019345 Mus musculus miR-1843b-5p	4	1	3			mmu-miR-744-5p MIMAT0004187 Mus musculus miR-744-5p	3	10	-7
mmu-miR-5122 MIMAT0020630 Mus musculus miR-5122	23	9	14			mmu-miR-204-5p MIMAT0000237 Mus musculus miR-204-5p	14	22	-8
mmu-miR-378d MIMAT0025167 Mus musculus miR-378d	1	0	1			mmu-miR-1249-3p MIMAT0010560 Mus musculus miR-1249-3p	7	17	-10
mmu-miR-6540-5p MIMAT0025585 Mus musculus miR-6540-5p	206	83	123			mmu-miR-192-5p MIMAT0000517 Mus musculus miR-192-5p	2	13	-11
mmu-miR-6944-3p MIMAT0027789 Mus musculus miR-6944-3p	14	3	11			mmu-miR-30a-5p MIMAT0000128 Mus musculus miR-30a-5p	1	12	-11
mmu-miR-6990-5p MIMAT0027882 Mus musculus miR-6990-5p	0	1	-1			mmu-miR-433-3p MIMAT0001420 Mus musculus miR-433-3p	150	165	-15
mmu-miR-7080-5p MIMAT0028066 Mus musculus miR-7080-5p	0	1	-1			mmu-miR-323-3p MIMAT0000551 Mus musculus miR-323-3p	11	35	-24
mmu-miR-7231-5p MIMAT0028430 Mus musculus miR-7231-5p	1	0	1			mmu-miR-615-3p MIMAT0003783 Mus musculus miR-615-3p	361	404	-43
mmu-miR-7648-3p MIMAT0029799 Mus musculus miR-7648-3p	0	1	-1			mmu-miR-486a-5p MIMAT0003130 Mus musculus miR-486a-5p	389	491	-102
mmu-miR-7651-5p MIMAT0029804 Mus musculus miR-7651-5p	1	0	1			mmu-miR-486b-5p MIMAT0014943 Mus musculus miR-486b-5p	389	491	-102
mmu-miR-9768-5p MIMAT0036459 Mus musculus miR-9768-5p	5	4	1			mmu-miR-99b-5p MIMAT0000132 Mus musculus miR-99b-5p	672	804	-132
	214187	164897	49290

## Sheet: 10DIV MN
miRNA	Sum=214187											miRNA	Sum=164897
WT	214187	%										SMA	164897	%
mmu-miR-10b-5p MIMAT0000208 Mus musculus miR-10b-5p	94319	0.440358										mmu-miR-10b-5p MIMAT0000208 Mus musculus miR-10b-5p	71874	0.435872
mmu-miR-10a-5p MIMAT0000648 Mus musculus miR-10a-5p	51821	0.241943										mmu-miR-10a-5p MIMAT0000648 Mus musculus miR-10a-5p	39827	0.241527
mmu-miR-181a-5p MIMAT0000210 Mus musculus miR-181a-5p	20710	0.0966912										mmu-miR-181a-5p MIMAT0000210 Mus musculus miR-181a-5p	15842	0.0960721
mmu-miR-127-3p MIMAT0000139 Mus musculus miR-127-3p	13338	0.0622727										mmu-miR-127-3p MIMAT0000139 Mus musculus miR-127-3p	12972	0.0786673
mmu-miR-92b-3p MIMAT0004899 Mus musculus miR-92b-3p	3815	0.0178115										mmu-miR-92b-3p MIMAT0004899 Mus musculus miR-92b-3p	3402	0.0206311
mmu-miR-99a-5p MIMAT0000131 Mus musculus miR-99a-5p	3634	0.0169665										mmu-miR-99a-5p MIMAT0000131 Mus musculus miR-99a-5p	2690	0.0163132
mmu-miR-351-5p MIMAT0000609 Mus musculus miR-351-5p	3212	0.0149962										mmu-miR-100-5p MIMAT0000655 Mus musculus miR-100-5p	2565	0.0155552
mmu-miR-100-5p MIMAT0000655 Mus musculus miR-100-5p	2759	0.0128813										Other miRs (less than 1%)	15725
mmu-miR-434-3p MIMAT0001422 Mus musculus miR-434-3p	2451	0.0114433										mmu-miR-351-5p MIMAT0000609 Mus musculus miR-351-5p	1530	0.00927852
Other miRs (less than 1%)	18128											mmu-miR-434-3p MIMAT0001422 Mus musculus miR-434-3p	1406	0.00852653
mmu-miR-92a-3p MIMAT0000539 Mus musculus miR-92a-3p	2042	0.00953373										mmu-miR-191-5p MIMAT0000221 Mus musculus miR-191-5p	1279	0.00775636
mmu-let-7c-5p MIMAT0000523 Mus musculus let-7c-5p	1855	0.00866066										mmu-let-7c-5p MIMAT0000523 Mus musculus let-7c-5p	1119	0.00678605
mmu-miR-191-5p MIMAT0000221 Mus musculus miR-191-5p	1646	0.00768487										mmu-miR-181b-5p MIMAT0000673 Mus musculus miR-181b-5p	940	0.00570053
mmu-miR-181b-5p MIMAT0000673 Mus musculus miR-181b-5p	1114	0.00520106										mmu-miR-92a-3p MIMAT0000539 Mus musculus miR-92a-3p	824	0.00499706
mmu-miR-652-3p MIMAT0003711 Mus musculus miR-652-3p	1008	0.00470617										mmu-miR-99b-5p MIMAT0000132 Mus musculus miR-99b-5p	804	0.00487577
mmu-miR-410-3p MIMAT0001091 Mus musculus miR-410-3p	948	0.00442604										mmu-miR-410-3p MIMAT0001091 Mus musculus miR-410-3p	751	0.00455436
mmu-let-7a-5p MIMAT0000521 Mus musculus let-7a-5p	679	0.00317013										mmu-miR-486a-5p MIMAT0003130 Mus musculus miR-486a-5p	491	0.00297762
mmu-miR-99b-5p MIMAT0000132 Mus musculus miR-99b-5p	672	0.00313745										mmu-miR-486b-5p MIMAT0014943 Mus musculus miR-486b-5p	491	0.00297762
mmu-miR-541-5p MIMAT0003170 Mus musculus miR-541-5p	540	0.00252116										mmu-miR-652-3p MIMAT0003711 Mus musculus miR-652-3p	473	0.00286846
mmu-let-7f-5p MIMAT0000525 Mus musculus let-7f-5p	398	0.00185819										mmu-miR-615-3p MIMAT0003783 Mus musculus miR-615-3p	404	0.00245001
mmu-miR-26a-5p MIMAT0000533 Mus musculus miR-26a-5p	394	0.00183951										mmu-let-7a-5p MIMAT0000521 Mus musculus let-7a-5p	358	0.00217105
mmu-miR-486a-5p MIMAT0003130 Mus musculus miR-486a-5p	389	0.00181617										mmu-miR-541-5p MIMAT0003170 Mus musculus miR-541-5p	343	0.00208009
mmu-miR-486b-5p MIMAT0014943 Mus musculus miR-486b-5p	389	0.00181617										mmu-miR-125a-5p MIMAT0000135 Mus musculus miR-125a-5p	282	0.00171016
mmu-miR-125a-5p MIMAT0000135 Mus musculus miR-125a-5p	376	0.00175548										mmu-let-7b-5p MIMAT0000522 Mus musculus let-7b-5p	250	0.0015161
mmu-miR-615-3p MIMAT0003783 Mus musculus miR-615-3p	361	0.00168544										mmu-miR-501-3p MIMAT0003509 Mus musculus miR-501-3p	243	0.00147365
mmu-miR-125b-5p MIMAT0000136 Mus musculus miR-125b-5p	352	0.00164342										mmu-miR-26a-5p MIMAT0000533 Mus musculus miR-26a-5p	237	0.00143726
mmu-let-7b-5p MIMAT0000522 Mus musculus let-7b-5p	322	0.00150336										mmu-let-7f-5p MIMAT0000525 Mus musculus let-7f-5p	230	0.00139481
mmu-miR-181c-5p MIMAT0000674 Mus musculus miR-181c-5p	321	0.00149869										mmu-miR-125b-5p MIMAT0000136 Mus musculus miR-125b-5p	227	0.00137662
mmu-miR-501-3p MIMAT0003509 Mus musculus miR-501-3p	253	0.00118121										mmu-miR-181c-5p MIMAT0000674 Mus musculus miR-181c-5p	185	0.00112191
mmu-let-7i-5p MIMAT0000122 Mus musculus let-7i-5p	242	0.00112985										mmu-miR-22-3p MIMAT0000531 Mus musculus miR-22-3p	181	0.00109765
mmu-miR-181d-5p MIMAT0004324 Mus musculus miR-181d-5p	216	0.00100846										mmu-let-7i-5p MIMAT0000122 Mus musculus let-7i-5p	175	0.00106127
mmu-miR-6540-5p MIMAT0025585 Mus musculus miR-6540-5p	206	0.000961776										mmu-miR-433-3p MIMAT0001420 Mus musculus miR-433-3p	165	0.00100062
mmu-miR-22-3p MIMAT0000531 Mus musculus miR-22-3p	189	0.000882406										mmu-miR-181d-5p MIMAT0004324 Mus musculus miR-181d-5p	137	0.000830822
mmu-miR-9-5p MIMAT0000142 Mus musculus miR-9-5p	171	0.000798368										mmu-miR-9-5p MIMAT0000142 Mus musculus miR-9-5p	119	0.000721663
mmu-miR-433-3p MIMAT0001420 Mus musculus miR-433-3p	150	0.000700323										mmu-miR-328-3p MIMAT0000565 Mus musculus miR-328-3p	115	0.000697405
mmu-let-7g-5p MIMAT0000121 Mus musculus let-7g-5p	130	0.000606946										mmu-miR-151-3p MIMAT0000161 Mus musculus miR-151-3p	84	0.000509409
mmu-miR-484 MIMAT0003127 Mus musculus miR-484	117	0.000546252										mmu-miR-6540-5p MIMAT0025585 Mus musculus miR-6540-5p	83	0.000503345
mmu-miR-676-3p MIMAT0003782 Mus musculus miR-676-3p	117	0.000546252										mmu-let-7e-5p MIMAT0000524 Mus musculus let-7e-5p	77	0.000466958
mmu-miR-128-3p MIMAT0000140 Mus musculus miR-128-3p	116	0.000541583										mmu-let-7g-5p MIMAT0000121 Mus musculus let-7g-5p	69	0.000418443
mmu-miR-328-3p MIMAT0000565 Mus musculus miR-328-3p	108	0.000504232										mmu-miR-186-5p MIMAT0000215 Mus musculus miR-186-5p	63	0.000382057
mmu-let-7e-5p MIMAT0000524 Mus musculus let-7e-5p	104	0.000485557										mmu-miR-409-3p MIMAT0001090 Mus musculus miR-409-3p	63	0.000382057
mmu-miR-409-3p MIMAT0001090 Mus musculus miR-409-3p	99	0.000462213										mmu-miR-128-3p MIMAT0000140 Mus musculus miR-128-3p	61	0.000369928
mmu-miR-151-3p MIMAT0000161 Mus musculus miR-151-3p	98	0.000457544										mmu-miR-484 MIMAT0003127 Mus musculus miR-484	52	0.000315348
mmu-miR-186-5p MIMAT0000215 Mus musculus miR-186-5p	97	0.000452875										mmu-let-7d-3p MIMAT0000384 Mus musculus let-7d-3p	51	0.000309284
mmu-miR-15a-5p MIMAT0000526 Mus musculus miR-15a-5p	69	0.000322148										mmu-miR-676-3p MIMAT0003782 Mus musculus miR-676-3p	50	0.00030322
mmu-miR-149-5p MIMAT0000159 Mus musculus miR-149-5p	56	0.000261454										mmu-miR-149-5p MIMAT0000159 Mus musculus miR-149-5p	49	0.000297155
mmu-miR-132-3p MIMAT0000144 Mus musculus miR-132-3p	53	0.000247447										mmu-miR-21a-5p MIMAT0000530 Mus musculus miR-21a-5p	43	0.000260769
mmu-miR-411-5p MIMAT0004747 Mus musculus miR-411-5p	53	0.000247447										mmu-miR-423-3p MIMAT0003454 Mus musculus miR-423-3p	38	0.000230447
mmu-let-7d-5p MIMAT0000383 Mus musculus let-7d-5p	51	0.00023811										mmu-let-7d-5p MIMAT0000383 Mus musculus let-7d-5p	35	0.000212254
mmu-let-7d-3p MIMAT0000384 Mus musculus let-7d-3p	51	0.00023811										mmu-miR-323-3p MIMAT0000551 Mus musculus miR-323-3p	35	0.000212254
mmu-miR-381-3p MIMAT0000746 Mus musculus miR-381-3p	48	0.000224103										mmu-miR-130a-3p MIMAT0000141 Mus musculus miR-130a-3p	34	0.000206189
mmu-miR-423-3p MIMAT0003454 Mus musculus miR-423-3p	45	0.000210097										mmu-miR-381-3p MIMAT0000746 Mus musculus miR-381-3p	31	0.000187996
mmu-miR-1839-5p MIMAT0009456 Mus musculus miR-1839-5p	44	0.000205428										mmu-miR-16-5p MIMAT0000527 Mus musculus miR-16-5p	29	0.000175867
mmu-miR-490-3p MIMAT0003780 Mus musculus miR-490-3p	43	0.000200759										mmu-miR-129-2-3p MIMAT0000544 Mus musculus miR-129-2-3p	29	0.000175867
mmu-miR-129-5p MIMAT0000209 Mus musculus miR-129-5p	42	0.00019609										mmu-miR-487b-3p MIMAT0003184 Mus musculus miR-487b-3p	28	0.000169803
mmu-miR-103-3p MIMAT0000546 Mus musculus miR-103-3p	40	0.000186753										mmu-miR-411-5p MIMAT0004747 Mus musculus miR-411-5p	27	0.000163739
mmu-miR-487b-3p MIMAT0003184 Mus musculus miR-487b-3p	39	0.000182084										mmu-miR-1839-5p MIMAT0009456 Mus musculus miR-1839-5p	25	0.00015161
mmu-miR-16-5p MIMAT0000527 Mus musculus miR-16-5p	37	0.000172746										mmu-miR-340-5p MIMAT0004651 Mus musculus miR-340-5p	24	0.000145545
mmu-miR-21a-5p MIMAT0000530 Mus musculus miR-21a-5p	37	0.000172746										mmu-miR-27b-3p MIMAT0000126 Mus musculus miR-27b-3p	23	0.000139481
mmu-miR-298-5p MIMAT0000376 Mus musculus miR-298-5p	35	0.000163409										mmu-miR-132-3p MIMAT0000144 Mus musculus miR-132-3p	23	0.000139481
mmu-miR-27b-3p MIMAT0000126 Mus musculus miR-27b-3p	34	0.00015874										mmu-miR-125b-1-3p MIMAT0004669 Mus musculus miR-125b-1-3p	23	0.000139481
mmu-miR-130a-3p MIMAT0000141 Mus musculus miR-130a-3p	33	0.000154071										mmu-miR-204-5p MIMAT0000237 Mus musculus miR-204-5p	22	0.000133417
mmu-miR-532-5p MIMAT0002889 Mus musculus miR-532-5p	32	0.000149402										mmu-miR-103-3p MIMAT0000546 Mus musculus miR-103-3p	21	0.000127352
mmu-miR-129-2-3p MIMAT0000544 Mus musculus miR-129-2-3p	31	0.000144733										mmu-miR-125b-2-3p MIMAT0004529 Mus musculus miR-125b-2-3p	20	0.000121288
mmu-miR-125b-1-3p MIMAT0004669 Mus musculus miR-125b-1-3p	30	0.000140065										mmu-miR-298-5p MIMAT0000376 Mus musculus miR-298-5p	20	0.000121288
mmu-miR-380-3p MIMAT0000745 Mus musculus miR-380-3p	30	0.000140065										mmu-miR-380-3p MIMAT0000745 Mus musculus miR-380-3p	18	0.000109159
mmu-miR-423-5p MIMAT0004825 Mus musculus miR-423-5p	30	0.000140065										mmu-miR-151-5p MIMAT0004536 Mus musculus miR-151-5p	17	0.000103095
mmu-miR-340-5p MIMAT0004651 Mus musculus miR-340-5p	25	0.00011672										mmu-miR-1249-3p MIMAT0010560 Mus musculus miR-1249-3p	17	0.000103095
mmu-miR-320-3p MIMAT0000666 Mus musculus miR-320-3p	25	0.00011672										mmu-miR-423-5p MIMAT0004825 Mus musculus miR-423-5p	17	0.000103095
mmu-miR-125b-2-3p MIMAT0004529 Mus musculus miR-125b-2-3p	24	0.000112052										mmu-miR-342-3p MIMAT0000590 Mus musculus miR-342-3p	16	9.70303e-05
mmu-miR-31-5p MIMAT0000538 Mus musculus miR-31-5p	24	0.000112052										mmu-miR-25-3p MIMAT0000652 Mus musculus miR-25-3p	16	9.70303e-05
mmu-miR-335-5p MIMAT0000766 Mus musculus miR-335-5p	24	0.000112052										mmu-miR-666-3p MIMAT0004823 Mus musculus miR-666-3p	16	9.70303e-05
mmu-miR-5122 MIMAT0020630 Mus musculus miR-5122	23	0.000107383										mmu-miR-15a-5p MIMAT0000526 Mus musculus miR-15a-5p	15	9.09659e-05
mmu-miR-98-5p MIMAT0000545 Mus musculus miR-98-5p	21	9.80452e-05										mmu-miR-320-3p MIMAT0000666 Mus musculus miR-320-3p	15	9.09659e-05
mmu-miR-148a-3p MIMAT0000516 Mus musculus miR-148a-3p	18	8.40387e-05										mmu-miR-532-5p MIMAT0002889 Mus musculus miR-532-5p	15	9.09659e-05
mmu-miR-383-5p MIMAT0000748 Mus musculus miR-383-5p	18	8.40387e-05										mmu-miR-671-3p MIMAT0004821 Mus musculus miR-671-3p	15	9.09659e-05
mmu-miR-431-3p MIMAT0004753 Mus musculus miR-431-3p	17	7.93699e-05										mmu-miR-490-3p MIMAT0003780 Mus musculus miR-490-3p	15	9.09659e-05
mmu-miR-668-3p MIMAT0003732 Mus musculus miR-668-3p	17	7.93699e-05										mmu-miR-370-3p MIMAT0001095 Mus musculus miR-370-3p	14	8.49015e-05
mmu-miR-337-5p MIMAT0004644 Mus musculus miR-337-5p	16	7.47011e-05										mmu-miR-129-5p MIMAT0000209 Mus musculus miR-129-5p	13	7.88371e-05
mmu-miR-151-5p MIMAT0004536 Mus musculus miR-151-5p	15	7.00323e-05										mmu-miR-301a-3p MIMAT0000379 Mus musculus miR-301a-3p	13	7.88371e-05
mmu-miR-666-3p MIMAT0004823 Mus musculus miR-666-3p	15	7.00323e-05										mmu-miR-192-5p MIMAT0000517 Mus musculus miR-192-5p	13	7.88371e-05
mmu-miR-204-5p MIMAT0000237 Mus musculus miR-204-5p	14	6.53634e-05										mmu-miR-30a-5p MIMAT0000128 Mus musculus miR-30a-5p	12	7.27727e-05
mmu-miR-543-3p MIMAT0003168 Mus musculus miR-543-3p	14	6.53634e-05										mmu-miR-181c-3p MIMAT0017068 Mus musculus miR-181c-3p	12	7.27727e-05
mmu-miR-666-5p MIMAT0003737 Mus musculus miR-666-5p	14	6.53634e-05										mmu-miR-409-5p MIMAT0004746 Mus musculus miR-409-5p	12	7.27727e-05
mmu-miR-6944-3p MIMAT0027789 Mus musculus miR-6944-3p	14	6.53634e-05										mmu-miR-31-5p MIMAT0000538 Mus musculus miR-31-5p	11	6.67083e-05
mmu-miR-124-3p MIMAT0000134 Mus musculus miR-124-3p	13	6.06946e-05										mmu-miR-98-5p MIMAT0000545 Mus musculus miR-98-5p	11	6.67083e-05
mmu-miR-134-5p MIMAT0000146 Mus musculus miR-134-5p	13	6.06946e-05										mmu-miR-668-3p MIMAT0003732 Mus musculus miR-668-3p	11	6.67083e-05
mmu-miR-181a-1-3p MIMAT0000660 Mus musculus miR-181a-1-3p	13	6.06946e-05										mmu-miR-666-5p MIMAT0003737 Mus musculus miR-666-5p	11	6.67083e-05
mmu-miR-1947-5p MIMAT0009413 Mus musculus miR-1947-5p	13	6.06946e-05										mmu-miR-30d-5p MIMAT0000515 Mus musculus miR-30d-5p	10	6.06439e-05
mmu-miR-342-3p MIMAT0000590 Mus musculus miR-342-3p	12	5.60258e-05										mmu-miR-346-5p MIMAT0000597 Mus musculus miR-346-5p	10	6.06439e-05
mmu-miR-384-5p MIMAT0004745 Mus musculus miR-384-5p	12	5.60258e-05										mmu-miR-335-5p MIMAT0000766 Mus musculus miR-335-5p	10	6.06439e-05
mmu-miR-1983 MIMAT0009455 Mus musculus miR-1983	12	5.60258e-05										mmu-miR-744-5p MIMAT0004187 Mus musculus miR-744-5p	10	6.06439e-05
mmu-miR-300-3p MIMAT0000378 Mus musculus miR-300-3p	11	5.1357e-05										mmu-miR-300-3p MIMAT0000378 Mus musculus miR-300-3p	9	5.45795e-05
mmu-miR-323-3p MIMAT0000551 Mus musculus miR-323-3p	11	5.1357e-05										mmu-miR-341-3p MIMAT0000588 Mus musculus miR-341-3p	9	5.45795e-05
mmu-miR-338-3p MIMAT0000582 Mus musculus miR-338-3p	11	5.1357e-05										mmu-miR-382-5p MIMAT0000747 Mus musculus miR-382-5p	9	5.45795e-05
mmu-miR-30b-5p MIMAT0000130 Mus musculus miR-30b-5p	10	4.66882e-05										mmu-miR-3057-5p MIMAT0014822 Mus musculus miR-3057-5p	9	5.45795e-05
mmu-miR-301a-3p MIMAT0000379 Mus musculus miR-301a-3p	10	4.66882e-05										mmu-miR-5122 MIMAT0020630 Mus musculus miR-5122	9	5.45795e-05
mmu-miR-30d-5p MIMAT0000515 Mus musculus miR-30d-5p	10	4.66882e-05										mmu-miR-124-3p MIMAT0000134 Mus musculus miR-124-3p	8	4.85151e-05
mmu-miR-346-5p MIMAT0000597 Mus musculus miR-346-5p	10	4.66882e-05										mmu-miR-136-3p MIMAT0004532 Mus musculus miR-136-3p	8	4.85151e-05
mmu-miR-181c-3p MIMAT0017068 Mus musculus miR-181c-3p	10	4.66882e-05										mmu-miR-181a-1-3p MIMAT0000660 Mus musculus miR-181a-1-3p	8	4.85151e-05
mmu-miR-379-3p MIMAT0017080 Mus musculus miR-379-3p	10	4.66882e-05										mmu-miR-431-3p MIMAT0004753 Mus musculus miR-431-3p	8	4.85151e-05
mmu-miR-486a-3p MIMAT0017206 Mus musculus miR-486a-3p	10	4.66882e-05										mmu-miR-34c-5p MIMAT0000381 Mus musculus miR-34c-5p	7	4.24507e-05
mmu-miR-671-3p MIMAT0004821 Mus musculus miR-671-3p	10	4.66882e-05										mmu-miR-30c-2-3p MIMAT0005438 Mus musculus miR-30c-2-3p	7	4.24507e-05
mmu-miR-25-3p MIMAT0000652 Mus musculus miR-25-3p	9	4.20194e-05										mmu-miR-667-3p MIMAT0003734 Mus musculus miR-667-3p	7	4.24507e-05
mmu-miR-485-5p MIMAT0003128 Mus musculus miR-485-5p	9	4.20194e-05										mmu-miR-770-3p MIMAT0003891 Mus musculus miR-770-3p	7	4.24507e-05
mmu-miR-3059-5p MIMAT0014811 Mus musculus miR-3059-5p	9	4.20194e-05										mmu-miR-134-5p MIMAT0000146 Mus musculus miR-134-5p	6	3.63864e-05
mmu-miR-136-3p MIMAT0004532 Mus musculus miR-136-3p	8	3.73505e-05										mmu-miR-129-1-3p MIMAT0016994 Mus musculus miR-129-1-3p	6	3.63864e-05
mmu-miR-26b-5p MIMAT0000534 Mus musculus miR-26b-5p	8	3.73505e-05										mmu-miR-148a-3p MIMAT0000516 Mus musculus miR-148a-3p	6	3.63864e-05
mmu-miR-382-5p MIMAT0000747 Mus musculus miR-382-5p	8	3.73505e-05										mmu-miR-383-5p MIMAT0000748 Mus musculus miR-383-5p	6	3.63864e-05
mmu-miR-370-3p MIMAT0001095 Mus musculus miR-370-3p	8	3.73505e-05										mmu-miR-30a-3p MIMAT0000129 Mus musculus miR-30a-3p	5	3.0322e-05
mmu-miR-673-3p MIMAT0004824 Mus musculus miR-673-3p	8	3.73505e-05										mmu-miR-26b-5p MIMAT0000534 Mus musculus miR-26b-5p	5	3.0322e-05
mmu-miR-130b-3p MIMAT0000387 Mus musculus miR-130b-3p	7	3.26817e-05										mmu-miR-324-5p MIMAT0000555 Mus musculus miR-324-5p	5	3.0322e-05
mmu-miR-30c-5p MIMAT0000514 Mus musculus miR-30c-5p	7	3.26817e-05										mmu-miR-326-3p MIMAT0000559 Mus musculus miR-326-3p	5	3.0322e-05
mmu-miR-326-3p MIMAT0000559 Mus musculus miR-326-3p	7	3.26817e-05										mmu-miR-331-3p MIMAT0000571 Mus musculus miR-331-3p	5	3.0322e-05
mmu-miR-338-5p MIMAT0004647 Mus musculus miR-338-5p	7	3.26817e-05										mmu-miR-210-5p MIMAT0017052 Mus musculus miR-210-5p	5	3.0322e-05
mmu-miR-361-3p MIMAT0017075 Mus musculus miR-361-3p	7	3.26817e-05										mmu-miR-361-3p MIMAT0017075 Mus musculus miR-361-3p	5	3.0322e-05
mmu-miR-378a-3p MIMAT0003151 Mus musculus miR-378a-3p	7	3.26817e-05										mmu-miR-543-3p MIMAT0003168 Mus musculus miR-543-3p	5	3.0322e-05
mmu-miR-369-3p MIMAT0003186 Mus musculus miR-369-3p	7	3.26817e-05										mmu-miR-3099-3p MIMAT0014816 Mus musculus miR-3099-3p	5	3.0322e-05
mmu-miR-1249-3p MIMAT0010560 Mus musculus miR-1249-3p	7	3.26817e-05										mmu-miR-673-3p MIMAT0004824 Mus musculus miR-673-3p	5	3.0322e-05
mmu-miR-193b-3p MIMAT0004859 Mus musculus miR-193b-3p	7	3.26817e-05										mmu-miR-146b-5p MIMAT0003475 Mus musculus miR-146b-5p	5	3.0322e-05
mmu-miR-92b-5p MIMAT0017278 Mus musculus miR-92b-5p	7	3.26817e-05										mmu-miR-873a-5p MIMAT0004936 Mus musculus miR-873a-5p	5	3.0322e-05
mmu-miR-30a-3p MIMAT0000129 Mus musculus miR-30a-3p	6	2.80129e-05										mmu-miR-1947-5p MIMAT0009413 Mus musculus miR-1947-5p	5	3.0322e-05
mmu-miR-143-3p MIMAT0000247 Mus musculus miR-143-3p	6	2.80129e-05										mmu-miR-30b-5p MIMAT0000130 Mus musculus miR-30b-5p	4	2.42576e-05
mmu-miR-212-5p MIMAT0017053 Mus musculus miR-212-5p	6	2.80129e-05										mmu-miR-133a-3p MIMAT0000145 Mus musculus miR-133a-3p	4	2.42576e-05
mmu-miR-194-2-3p MIMAT0017073 Mus musculus miR-194-2-3p	6	2.80129e-05										mmu-miR-182-5p MIMAT0000211 Mus musculus miR-182-5p	4	2.42576e-05
mmu-miR-409-5p MIMAT0004746 Mus musculus miR-409-5p	6	2.80129e-05										mmu-miR-143-3p MIMAT0000247 Mus musculus miR-143-3p	4	2.42576e-05
mmu-miR-667-3p MIMAT0003734 Mus musculus miR-667-3p	6	2.80129e-05										mmu-miR-296-5p MIMAT0000374 Mus musculus miR-296-5p	4	2.42576e-05
mmu-miR-344d-3p MIMAT0014808 Mus musculus miR-344d-3p	6	2.80129e-05										mmu-miR-130b-3p MIMAT0000387 Mus musculus miR-130b-3p	4	2.42576e-05
mmu-miR-872-5p MIMAT0004934 Mus musculus miR-872-5p	6	2.80129e-05										mmu-miR-128-2-5p MIMAT0017069 Mus musculus miR-128-2-5p	4	2.42576e-05
mmu-miR-668-5p MIMAT0017237 Mus musculus miR-668-5p	5	2.33441e-05										mmu-miR-378a-3p MIMAT0003151 Mus musculus miR-378a-3p	4	2.42576e-05
mmu-miR-466i-5p MIMAT0017325 Mus musculus miR-466i-5p	5	2.33441e-05										mmu-miR-369-5p MIMAT0003185 Mus musculus miR-369-5p	4	2.42576e-05
mmu-miR-9768-5p MIMAT0036459 Mus musculus miR-9768-5p	5	2.33441e-05										mmu-miR-1964-3p MIMAT0009437 Mus musculus miR-1964-3p	4	2.42576e-05
mmu-miR-127-5p MIMAT0004530 Mus musculus miR-127-5p	4	1.86753e-05										mmu-miR-9768-5p MIMAT0036459 Mus musculus miR-9768-5p	4	2.42576e-05
mmu-miR-34c-5p MIMAT0000381 Mus musculus miR-34c-5p	4	1.86753e-05										mmu-miR-30e-3p MIMAT0000249 Mus musculus miR-30e-3p	3	1.81932e-05
mmu-miR-18a-3p MIMAT0004626 Mus musculus miR-18a-3p	4	1.86753e-05										mmu-miR-30c-5p MIMAT0000514 Mus musculus miR-30c-5p	3	1.81932e-05
mmu-miR-34a-5p MIMAT0000542 Mus musculus miR-34a-5p	4	1.86753e-05										mmu-miR-337-5p MIMAT0004644 Mus musculus miR-337-5p	3	1.81932e-05
mmu-miR-324-5p MIMAT0000555 Mus musculus miR-324-5p	4	1.86753e-05										mmu-miR-148b-3p MIMAT0000580 Mus musculus miR-148b-3p	3	1.81932e-05
mmu-miR-219a-2-3p MIMAT0022841 Mus musculus miR-219a-2-3p	4	1.86753e-05										mmu-miR-375-3p MIMAT0000739 Mus musculus miR-375-3p	3	1.81932e-05
mmu-miR-3057-5p MIMAT0014822 Mus musculus miR-3057-5p	4	1.86753e-05										mmu-miR-379-3p MIMAT0017080 Mus musculus miR-379-3p	3	1.81932e-05
mmu-miR-1843b-5p MIMAT0019345 Mus musculus miR-1843b-5p	4	1.86753e-05										mmu-miR-486a-3p MIMAT0017206 Mus musculus miR-486a-3p	3	1.81932e-05
mmu-miR-15b-5p MIMAT0000124 Mus musculus miR-15b-5p	3	1.40065e-05										mmu-miR-668-5p MIMAT0017237 Mus musculus miR-668-5p	3	1.81932e-05
mmu-miR-23b-3p MIMAT0000125 Mus musculus miR-23b-3p	3	1.40065e-05										mmu-miR-3059-5p MIMAT0014811 Mus musculus miR-3059-5p	3	1.81932e-05
mmu-miR-99b-3p MIMAT0004525 Mus musculus miR-99b-3p	3	1.40065e-05										mmu-miR-488-3p MIMAT0003450 Mus musculus miR-488-3p	3	1.81932e-05
mmu-miR-30e-3p MIMAT0000249 Mus musculus miR-30e-3p	3	1.40065e-05										mmu-miR-466i-5p MIMAT0017325 Mus musculus miR-466i-5p	3	1.81932e-05
mmu-miR-29a-3p MIMAT0000535 Mus musculus miR-29a-3p	3	1.40065e-05										mmu-miR-6944-3p MIMAT0027789 Mus musculus miR-6944-3p	3	1.81932e-05
mmu-miR-341-3p MIMAT0000588 Mus musculus miR-341-3p	3	1.40065e-05										mmu-miR-127-5p MIMAT0004530 Mus musculus miR-127-5p	2	1.21288e-05
mmu-miR-345-5p MIMAT0000595 Mus musculus miR-345-5p	3	1.40065e-05										mmu-miR-137-5p MIMAT0016986 Mus musculus miR-137-5p	2	1.21288e-05
mmu-miR-218-5p MIMAT0000663 Mus musculus miR-218-5p	3	1.40065e-05										mmu-miR-138-5p MIMAT0000150 Mus musculus miR-138-5p	2	1.21288e-05
mmu-miR-361-5p MIMAT0000704 Mus musculus miR-361-5p	3	1.40065e-05										mmu-miR-299a-3p MIMAT0004577 Mus musculus miR-299a-3p	2	1.21288e-05
mmu-miR-375-3p MIMAT0000739 Mus musculus miR-375-3p	3	1.40065e-05										mmu-miR-106b-5p MIMAT0000386 Mus musculus miR-106b-5p	2	1.21288e-05
mmu-miR-335-3p MIMAT0004704 Mus musculus miR-335-3p	3	1.40065e-05										mmu-let-7e-3p MIMAT0017016 Mus musculus let-7e-3p	2	1.21288e-05
mmu-miR-384-3p MIMAT0001076 Mus musculus miR-384-3p	3	1.40065e-05										mmu-miR-29a-3p MIMAT0000535 Mus musculus miR-29a-3p	2	1.21288e-05
mmu-miR-744-5p MIMAT0004187 Mus musculus miR-744-5p	3	1.40065e-05										mmu-miR-27a-3p MIMAT0000537 Mus musculus miR-27a-3p	2	1.21288e-05
mmu-miR-770-3p MIMAT0003891 Mus musculus miR-770-3p	3	1.40065e-05										mmu-miR-345-5p MIMAT0000595 Mus musculus miR-345-5p	2	1.21288e-05
mmu-miR-672-5p MIMAT0003735 Mus musculus miR-672-5p	3	1.40065e-05										mmu-miR-107-3p MIMAT0000647 Mus musculus miR-107-3p	2	1.21288e-05
mmu-miR-146b-5p MIMAT0003475 Mus musculus miR-146b-5p	3	1.40065e-05										mmu-miR-214-3p MIMAT0000661 Mus musculus miR-214-3p	2	1.21288e-05
mmu-miR-1198-5p MIMAT0005859 Mus musculus miR-1198-5p	3	1.40065e-05										mmu-miR-376a-5p MIMAT0003387 Mus musculus miR-376a-5p	2	1.21288e-05
mmu-miR-146a-5p MIMAT0000158 Mus musculus miR-146a-5p	2	9.33763e-06										mmu-miR-412-5p MIMAT0017173 Mus musculus miR-412-5p	2	1.21288e-05
mmu-miR-129-1-3p MIMAT0016994 Mus musculus miR-129-1-3p	2	9.33763e-06										mmu-miR-485-5p MIMAT0003128 Mus musculus miR-485-5p	2	1.21288e-05
mmu-miR-199a-3p MIMAT0000230 Mus musculus miR-199a-3p	2	9.33763e-06										mmu-miR-670-3p MIMAT0017242 Mus musculus miR-670-3p	2	1.21288e-05
mmu-miR-299a-5p MIMAT0000377 Mus musculus miR-299a-5p	2	9.33763e-06										mmu-miR-1298-5p MIMAT0014809 Mus musculus miR-1298-5p	2	1.21288e-05
mmu-miR-299a-3p MIMAT0004577 Mus musculus miR-299a-3p	2	9.33763e-06										mmu-miR-673-5p MIMAT0003739 Mus musculus miR-673-5p	2	1.21288e-05
mmu-miR-130b-5p MIMAT0004583 Mus musculus miR-130b-5p	2	9.33763e-06										mmu-miR-193b-3p MIMAT0004859 Mus musculus miR-193b-3p	2	1.21288e-05
mmu-miR-192-5p MIMAT0000517 Mus musculus miR-192-5p	2	9.33763e-06										mmu-miR-467c-5p MIMAT0004885 Mus musculus miR-467c-5p	2	1.21288e-05
mmu-miR-322-5p MIMAT0000548 Mus musculus miR-322-5p	2	9.33763e-06										mmu-miR-872-3p MIMAT0004935 Mus musculus miR-872-3p	2	1.21288e-05
mmu-miR-324-3p MIMAT0000556 Mus musculus miR-324-3p	2	9.33763e-06										mmu-miR-1983 MIMAT0009455 Mus musculus miR-1983	2	1.21288e-05
mmu-miR-329-5p MIMAT0017032 Mus musculus miR-329-5p	2	9.33763e-06										mmu-miR-1251-5p MIMAT0014824 Mus musculus miR-1251-5p	2	1.21288e-05
mmu-miR-329-3p MIMAT0000567 Mus musculus miR-329-3p	2	9.33763e-06										mmu-miR-3061-3p MIMAT0014829 Mus musculus miR-3061-3p	2	1.21288e-05
mmu-miR-331-5p MIMAT0004643 Mus musculus miR-331-5p	2	9.33763e-06										mmu-miR-3102-3p MIMAT0014936 Mus musculus miR-3102-3p	2	1.21288e-05
mmu-miR-148b-3p MIMAT0000580 Mus musculus miR-148b-3p	2	9.33763e-06										mmu-miR-23b-3p MIMAT0000125 Mus musculus miR-23b-3p	1	6.06439e-06
mmu-miR-28a-3p MIMAT0004661 Mus musculus miR-28a-3p	2	9.33763e-06										mmu-miR-99b-3p MIMAT0004525 Mus musculus miR-99b-3p	1	6.06439e-06
mmu-miR-221-3p MIMAT0000669 Mus musculus miR-221-3p	2	9.33763e-06										mmu-miR-9-3p MIMAT0000143 Mus musculus miR-9-3p	1	6.06439e-06
mmu-miR-199b-3p MIMAT0004667 Mus musculus miR-199b-3p	2	9.33763e-06										mmu-miR-146a-5p MIMAT0000158 Mus musculus miR-146a-5p	1	6.06439e-06
mmu-miR-434-5p MIMAT0001421 Mus musculus miR-434-5p	2	9.33763e-06										mmu-miR-153-3p MIMAT0000163 Mus musculus miR-153-3p	1	6.06439e-06
mmu-miR-429-3p MIMAT0001537 Mus musculus miR-429-3p	2	9.33763e-06										mmu-miR-187-3p MIMAT0000216 Mus musculus miR-187-3p	1	6.06439e-06
mmu-miR-483-5p MIMAT0004782 Mus musculus miR-483-5p	2	9.33763e-06										mmu-miR-24-3p MIMAT0000219 Mus musculus miR-24-3p	1	6.06439e-06
mmu-miR-770-5p MIMAT0004822 Mus musculus miR-770-5p	2	9.33763e-06										mmu-miR-297a-5p MIMAT0000375 Mus musculus miR-297a-5p	1	6.06439e-06
mmu-miR-670-3p MIMAT0017242 Mus musculus miR-670-3p	2	9.33763e-06										mmu-miR-34c-3p MIMAT0004580 Mus musculus miR-34c-3p	1	6.06439e-06
mmu-miR-1298-3p MIMAT0014810 Mus musculus miR-1298-3p	2	9.33763e-06										mmu-miR-34b-5p MIMAT0000382 Mus musculus miR-34b-5p	1	6.06439e-06
mmu-miR-3099-3p MIMAT0014816 Mus musculus miR-3099-3p	2	9.33763e-06										mmu-miR-34b-3p MIMAT0004581 Mus musculus miR-34b-3p	1	6.06439e-06
mmu-miR-673-5p MIMAT0003739 Mus musculus miR-673-5p	2	9.33763e-06										mmu-miR-130b-5p MIMAT0004583 Mus musculus miR-130b-5p	1	6.06439e-06
mmu-miR-488-3p MIMAT0003450 Mus musculus miR-488-3p	2	9.33763e-06										mmu-miR-30d-3p MIMAT0017011 Mus musculus miR-30d-3p	1	6.06439e-06
mmu-miR-872-3p MIMAT0004935 Mus musculus miR-872-3p	2	9.33763e-06										mmu-miR-196a-5p MIMAT0000518 Mus musculus miR-196a-5p	1	6.06439e-06
mmu-miR-873a-5p MIMAT0004936 Mus musculus miR-873a-5p	2	9.33763e-06										mmu-miR-93-5p MIMAT0000540 Mus musculus miR-93-5p	1	6.06439e-06
mmu-miR-1960 MIMAT0009433 Mus musculus miR-1960	2	9.33763e-06										mmu-miR-34a-5p MIMAT0000542 Mus musculus miR-34a-5p	1	6.06439e-06
mmu-miR-1964-3p MIMAT0009437 Mus musculus miR-1964-3p	2	9.33763e-06										mmu-miR-329-5p MIMAT0017032 Mus musculus miR-329-5p	1	6.06439e-06
mmu-let-7i-3p MIMAT0004520 Mus musculus let-7i-3p	1	4.66882e-06										mmu-miR-338-3p MIMAT0000582 Mus musculus miR-338-3p	1	6.06439e-06
mmu-miR-30a-5p MIMAT0000128 Mus musculus miR-30a-5p	1	4.66882e-06										mmu-miR-19a-3p MIMAT0000651 Mus musculus miR-19a-3p	1	6.06439e-06
mmu-miR-101a-3p MIMAT0000133 Mus musculus miR-101a-3p	1	4.66882e-06										mmu-miR-212-5p MIMAT0017053 Mus musculus miR-212-5p	1	6.06439e-06
mmu-miR-124-5p MIMAT0004527 Mus musculus miR-124-5p	1	4.66882e-06										mmu-miR-219a-1-3p MIMAT0017055 Mus musculus miR-219a-1-3p	1	6.06439e-06
mmu-miR-126a-5p MIMAT0000137 Mus musculus miR-126a-5p	1	4.66882e-06										mmu-miR-221-5p MIMAT0017060 Mus musculus miR-221-5p	1	6.06439e-06
mmu-miR-9-3p MIMAT0000143 Mus musculus miR-9-3p	1	4.66882e-06										mmu-miR-221-3p MIMAT0000669 Mus musculus miR-221-3p	1	6.06439e-06
mmu-miR-135a-5p MIMAT0000147 Mus musculus miR-135a-5p	1	4.66882e-06										mmu-miR-7a-2-3p MIMAT0017070 Mus musculus miR-7a-2-3p	1	6.06439e-06
mmu-miR-138-5p MIMAT0000150 Mus musculus miR-138-5p	1	4.66882e-06										mmu-miR-219a-2-3p MIMAT0022841 Mus musculus miR-219a-2-3p	1	6.06439e-06
mmu-miR-152-5p MIMAT0016991 Mus musculus miR-152-5p	1	4.66882e-06										mmu-miR-361-5p MIMAT0000704 Mus musculus miR-361-5p	1	6.06439e-06
mmu-miR-153-3p MIMAT0000163 Mus musculus miR-153-3p	1	4.66882e-06										mmu-miR-365-1-5p MIMAT0017077 Mus musculus miR-365-1-5p	1	6.06439e-06
mmu-miR-182-5p MIMAT0000211 Mus musculus miR-182-5p	1	4.66882e-06										mmu-miR-376a-3p MIMAT0000740 Mus musculus miR-376a-3p	1	6.06439e-06
mmu-miR-184-3p MIMAT0000213 Mus musculus miR-184-3p	1	4.66882e-06										mmu-miR-378a-5p MIMAT0000742 Mus musculus miR-378a-5p	1	6.06439e-06
mmu-miR-187-3p MIMAT0000216 Mus musculus miR-187-3p	1	4.66882e-06										mmu-miR-379-5p MIMAT0000743 Mus musculus miR-379-5p	1	6.06439e-06
mmu-miR-195a-5p MIMAT0000225 Mus musculus miR-195a-5p	1	4.66882e-06										mmu-miR-335-3p MIMAT0004704 Mus musculus miR-335-3p	1	6.06439e-06
mmu-miR-296-5p MIMAT0000374 Mus musculus miR-296-5p	1	4.66882e-06										mmu-miR-384-5p MIMAT0004745 Mus musculus miR-384-5p	1	6.06439e-06
mmu-miR-34b-5p MIMAT0000382 Mus musculus miR-34b-5p	1	4.66882e-06										mmu-miR-384-3p MIMAT0001076 Mus musculus miR-384-3p	1	6.06439e-06
mmu-miR-34b-3p MIMAT0004581 Mus musculus miR-34b-3p	1	4.66882e-06										mmu-miR-434-5p MIMAT0001421 Mus musculus miR-434-5p	1	6.06439e-06
mmu-miR-106b-5p MIMAT0000386 Mus musculus miR-106b-5p	1	4.66882e-06										mmu-miR-543-5p MIMAT0017207 Mus musculus miR-543-5p	1	6.06439e-06
mmu-miR-30c-1-3p MIMAT0004616 Mus musculus miR-30c-1-3p	1	4.66882e-06										mmu-miR-376c-3p MIMAT0003183 Mus musculus miR-376c-3p	1	6.06439e-06
mmu-miR-30c-2-3p MIMAT0005438 Mus musculus miR-30c-2-3p	1	4.66882e-06										mmu-miR-1224-5p MIMAT0005460 Mus musculus miR-1224-5p	1	6.06439e-06
mmu-miR-148a-5p MIMAT0004617 Mus musculus miR-148a-5p	1	4.66882e-06										mmu-miR-301b-3p MIMAT0004186 Mus musculus miR-301b-3p	1	6.06439e-06
mmu-miR-196a-5p MIMAT0000518 Mus musculus miR-196a-5p	1	4.66882e-06										mmu-miR-344d-3p MIMAT0014808 Mus musculus miR-344d-3p	1	6.06439e-06
mmu-miR-23a-3p MIMAT0000532 Mus musculus miR-23a-3p	1	4.66882e-06										mmu-miR-669b-5p MIMAT0003476 Mus musculus miR-669b-5p	1	6.06439e-06
mmu-miR-93-5p MIMAT0000540 Mus musculus miR-93-5p	1	4.66882e-06										mmu-miR-574-5p MIMAT0004893 Mus musculus miR-574-5p	1	6.06439e-06
mmu-miR-323-5p MIMAT0004638 Mus musculus miR-323-5p	1	4.66882e-06										mmu-miR-1198-5p MIMAT0005859 Mus musculus miR-1198-5p	1	6.06439e-06
mmu-miR-331-3p MIMAT0000571 Mus musculus miR-331-3p	1	4.66882e-06										mmu-miR-1981-5p MIMAT0009458 Mus musculus miR-1981-5p	1	6.06439e-06
mmu-miR-350-3p MIMAT0000605 Mus musculus miR-350-3p	1	4.66882e-06										mmu-miR-1843b-5p MIMAT0019345 Mus musculus miR-1843b-5p	1	6.06439e-06
mmu-miR-135b-5p MIMAT0000612 Mus musculus miR-135b-5p	1	4.66882e-06										mmu-miR-6990-5p MIMAT0027882 Mus musculus miR-6990-5p	1	6.06439e-06
mmu-miR-107-3p MIMAT0000647 Mus musculus miR-107-3p	1	4.66882e-06										mmu-miR-7080-5p MIMAT0028066 Mus musculus miR-7080-5p	1	6.06439e-06
mmu-miR-139-5p MIMAT0000656 Mus musculus miR-139-5p	1	4.66882e-06										mmu-miR-7648-3p MIMAT0029799 Mus musculus miR-7648-3p	1	6.06439e-06
mmu-miR-214-3p MIMAT0000661 Mus musculus miR-214-3p	1	4.66882e-06
mmu-miR-218-1-3p MIMAT0004665 Mus musculus miR-218-1-3p	1	4.66882e-06
mmu-miR-211-5p MIMAT0000668 Mus musculus miR-211-5p	1	4.66882e-06
mmu-miR-221-5p MIMAT0017060 Mus musculus miR-221-5p	1	4.66882e-06
mmu-miR-222-3p MIMAT0000670 Mus musculus miR-222-3p	1	4.66882e-06
mmu-miR-29b-2-5p MIMAT0017063 Mus musculus miR-29b-2-5p	1	4.66882e-06
mmu-miR-92a-1-5p MIMAT0017066 Mus musculus miR-92a-1-5p	1	4.66882e-06
mmu-miR-379-5p MIMAT0000743 Mus musculus miR-379-5p	1	4.66882e-06
mmu-miR-370-5p MIMAT0017174 Mus musculus miR-370-5p	1	4.66882e-06
mmu-miR-431-5p MIMAT0001418 Mus musculus miR-431-5p	1	4.66882e-06
mmu-miR-433-5p MIMAT0001419 Mus musculus miR-433-5p	1	4.66882e-06
mmu-miR-450a-5p MIMAT0001546 Mus musculus miR-450a-5p	1	4.66882e-06
mmu-miR-543-5p MIMAT0017207 Mus musculus miR-543-5p	1	4.66882e-06
mmu-miR-369-5p MIMAT0003185 Mus musculus miR-369-5p	1	4.66882e-06
mmu-miR-1224-5p MIMAT0005460 Mus musculus miR-1224-5p	1	4.66882e-06
mmu-miR-1224-3p MIMAT0017231 Mus musculus miR-1224-3p	1	4.66882e-06
mmu-miR-1843a-5p MIMAT0014805 Mus musculus miR-1843a-5p	1	4.66882e-06
mmu-miR-669a-3p MIMAT0017243 Mus musculus miR-669a-3p	1	4.66882e-06
mmu-miR-496a-3p MIMAT0003738 Mus musculus miR-496a-3p	1	4.66882e-06
mmu-miR-497a-5p MIMAT0003453 Mus musculus miR-497a-5p	1	4.66882e-06
mmu-miR-874-3p MIMAT0004853 Mus musculus miR-874-3p	1	4.66882e-06
mmu-miR-421-3p MIMAT0004869 Mus musculus miR-421-3p	1	4.66882e-06
mmu-miR-467c-5p MIMAT0004885 Mus musculus miR-467c-5p	1	4.66882e-06
mmu-miR-873a-3p MIMAT0017279 Mus musculus miR-873a-3p	1	4.66882e-06
mmu-miR-877-3p MIMAT0004862 Mus musculus miR-877-3p	1	4.66882e-06
mmu-miR-1934-5p MIMAT0009398 Mus musculus miR-1934-5p	1	4.66882e-06
mmu-miR-1948-3p MIMAT0009415 Mus musculus miR-1948-3p	1	4.66882e-06
mmu-miR-669o-5p MIMAT0009421 Mus musculus miR-669o-5p	1	4.66882e-06
mmu-miR-669o-3p MIMAT0017347 Mus musculus miR-669o-3p	1	4.66882e-06
mmu-miR-1981-5p MIMAT0009458 Mus musculus miR-1981-5p	1	4.66882e-06
mmu-miR-1251-5p MIMAT0014824 Mus musculus miR-1251-5p	1	4.66882e-06
mmu-miR-3061-3p MIMAT0014829 Mus musculus miR-3061-3p	1	4.66882e-06
mmu-miR-3102-5p MIMAT0014933 Mus musculus miR-3102-5p	1	4.66882e-06
mmu-miR-378d MIMAT0025167 Mus musculus miR-378d	1	4.66882e-06
mmu-miR-7231-5p MIMAT0028430 Mus musculus miR-7231-5p	1	4.66882e-06
mmu-miR-7651-5p MIMAT0029804 Mus musculus miR-7651-5p	1	4.66882e-06

## Sheet: miRNA counts 6DIV Con and DROKD
6DIV MN culture
miRNA	Con (WT)	Drosha KD (WT)	Con-Drosha KD delta reads		miRNA	Con (WT)	Drosha KD (WT)	Con-Drosha KD delta reads
mmu-let-7g-5p MIMAT0000121 Mus musculus let-7g-5p	288	256	32		mmu-miR-10a-5p MIMAT0000648 Mus musculus miR-10a-5p	170226	149370	20856
mmu-let-7i-5p MIMAT0000122 Mus musculus let-7i-5p	722	595	127		mmu-miR-10b-5p MIMAT0000208 Mus musculus miR-10b-5p	287624	277055	10569
mmu-let-7i-3p MIMAT0004520 Mus musculus let-7i-3p	7	0	7		mmu-miR-351-5p MIMAT0000609 Mus musculus miR-351-5p	5721	3443	2278
mmu-miR-15b-5p MIMAT0000124 Mus musculus miR-15b-5p	7	2	5		mmu-miR-99a-5p MIMAT0000131 Mus musculus miR-99a-5p	6611	4682	1929
mmu-miR-15b-3p MIMAT0004521 Mus musculus miR-15b-3p	0	0	0		mmu-miR-100-5p MIMAT0000655 Mus musculus miR-100-5p	5371	4194	1177
mmu-miR-23b-3p MIMAT0000125 Mus musculus miR-23b-3p	11	11	0		mmu-miR-127-3p MIMAT0000139 Mus musculus miR-127-3p	6149	4982	1167
mmu-miR-27b-5p MIMAT0004522 Mus musculus miR-27b-5p	1	0	1		mmu-miR-541-5p MIMAT0003170 Mus musculus miR-541-5p	980	594	386
mmu-miR-27b-3p MIMAT0000126 Mus musculus miR-27b-3p	87	67	20		mmu-miR-191-5p MIMAT0000221 Mus musculus miR-191-5p	1473	1097	376
mmu-miR-30a-5p MIMAT0000128 Mus musculus miR-30a-5p	18	19	-1		mmu-let-7c-5p MIMAT0000523 Mus musculus let-7c-5p	2174	1806	368
mmu-miR-30a-3p MIMAT0000129 Mus musculus miR-30a-3p	23	14	9		mmu-miR-181b-5p MIMAT0000673 Mus musculus miR-181b-5p	1942	1673	269
mmu-miR-30b-5p MIMAT0000130 Mus musculus miR-30b-5p	13	14	-1		mmu-miR-92a-3p MIMAT0000539 Mus musculus miR-92a-3p	1778	1526	252
mmu-miR-99a-5p MIMAT0000131 Mus musculus miR-99a-5p	6611	4682	1929		mmu-miR-26a-5p MIMAT0000533 Mus musculus miR-26a-5p	950	724	226
mmu-miR-99a-3p MIMAT0016981 Mus musculus miR-99a-3p	4	1	3		mmu-miR-22-3p MIMAT0000531 Mus musculus miR-22-3p	652	431	221
mmu-miR-99b-5p MIMAT0000132 Mus musculus miR-99b-5p	247	176	71		mmu-let-7f-5p MIMAT0000525 Mus musculus let-7f-5p	1577	1365	212
mmu-miR-99b-3p MIMAT0004525 Mus musculus miR-99b-3p	0	1	-1		mmu-miR-434-3p MIMAT0001422 Mus musculus miR-434-3p	1057	879	178
mmu-miR-101a-3p MIMAT0000133 Mus musculus miR-101a-3p	2	1	1		mmu-miR-92b-3p MIMAT0004899 Mus musculus miR-92b-3p	588	433	155
mmu-miR-124-5p MIMAT0004527 Mus musculus miR-124-5p	9	2	7		mmu-miR-652-3p MIMAT0003711 Mus musculus miR-652-3p	532	399	133
mmu-miR-124-3p MIMAT0000134 Mus musculus miR-124-3p	19	13	6		mmu-let-7i-5p MIMAT0000122 Mus musculus let-7i-5p	722	595	127
mmu-miR-125a-5p MIMAT0000135 Mus musculus miR-125a-5p	89	56	33		mmu-miR-410-3p MIMAT0001091 Mus musculus miR-410-3p	540	415	125
mmu-miR-125a-3p MIMAT0004528 Mus musculus miR-125a-3p	2	0	2		mmu-miR-335-5p MIMAT0000766 Mus musculus miR-335-5p	220	127	93
mmu-miR-125b-5p MIMAT0000136 Mus musculus miR-125b-5p	107	86	21		mmu-miR-9-5p MIMAT0000142 Mus musculus miR-9-5p	949	860	89
mmu-miR-125b-2-3p MIMAT0004529 Mus musculus miR-125b-2-3p	57	69	-12		mmu-miR-99b-5p MIMAT0000132 Mus musculus miR-99b-5p	247	176	71
mmu-miR-126a-5p MIMAT0000137 Mus musculus miR-126a-5p	2	2	0		mmu-miR-411-5p MIMAT0004747 Mus musculus miR-411-5p	127	61	66
mmu-miR-127-5p MIMAT0004530 Mus musculus miR-127-5p	7	8	-1		mmu-miR-151-3p MIMAT0000161 Mus musculus miR-151-3p	87	27	60
mmu-miR-127-3p MIMAT0000139 Mus musculus miR-127-3p	6149	4982	1167		mmu-let-7a-5p MIMAT0000521 Mus musculus let-7a-5p	932	873	59
mmu-miR-128-1-5p MIMAT0016982 Mus musculus miR-128-1-5p	0	1	-1		mmu-let-7e-5p MIMAT0000524 Mus musculus let-7e-5p	148	99	49
mmu-miR-128-3p MIMAT0000140 Mus musculus miR-128-3p	110	83	27		mmu-miR-21a-5p MIMAT0000530 Mus musculus miR-21a-5p	242	196	46
mmu-miR-130a-3p MIMAT0000141 Mus musculus miR-130a-3p	137	143	-6		mmu-miR-25-3p MIMAT0000652 Mus musculus miR-25-3p	84	40	44
mmu-miR-9-5p MIMAT0000142 Mus musculus miR-9-5p	949	860	89		mmu-miR-125a-5p MIMAT0000135 Mus musculus miR-125a-5p	89	56	33
mmu-miR-9-3p MIMAT0000143 Mus musculus miR-9-3p	15	7	8		mmu-miR-381-3p MIMAT0000746 Mus musculus miR-381-3p	101	68	33
mmu-miR-132-3p MIMAT0000144 Mus musculus miR-132-3p	45	35	10		mmu-let-7g-5p MIMAT0000121 Mus musculus let-7g-5p	288	256	32
mmu-miR-133a-3p MIMAT0000145 Mus musculus miR-133a-3p	3	0	3		mmu-miR-143-3p MIMAT0000247 Mus musculus miR-143-3p	66	35	31
mmu-miR-134-5p MIMAT0000146 Mus musculus miR-134-5p	8	3	5		mmu-miR-128-3p MIMAT0000140 Mus musculus miR-128-3p	110	83	27
mmu-miR-135a-5p MIMAT0000147 Mus musculus miR-135a-5p	3	10	-7		mmu-miR-16-5p MIMAT0000527 Mus musculus miR-16-5p	161	134	27
mmu-miR-135a-1-3p MIMAT0004531 Mus musculus miR-135a-1-3p	1	0	1		mmu-miR-615-3p MIMAT0003783 Mus musculus miR-615-3p	113	87	26
mmu-miR-136-5p MIMAT0000148 Mus musculus miR-136-5p	0	8	-8		mmu-miR-103-3p MIMAT0000546 Mus musculus miR-103-3p	71	49	22
mmu-miR-136-3p MIMAT0004532 Mus musculus miR-136-3p	23	26	-3		mmu-miR-125b-5p MIMAT0000136 Mus musculus miR-125b-5p	107	86	21
mmu-miR-138-5p MIMAT0000150 Mus musculus miR-138-5p	3	1	2		mmu-miR-34c-5p MIMAT0000381 Mus musculus miR-34c-5p	56	35	21
mmu-miR-145a-5p MIMAT0000157 Mus musculus miR-145a-5p	1	0	1		mmu-let-7d-3p MIMAT0000384 Mus musculus let-7d-3p	36	15	21
mmu-miR-145a-3p MIMAT0004534 Mus musculus miR-145a-3p	12	13	-1		mmu-miR-384-5p MIMAT0004745 Mus musculus miR-384-5p	39	18	21
mmu-miR-146a-5p MIMAT0000158 Mus musculus miR-146a-5p	2	4	-2		mmu-miR-27b-3p MIMAT0000126 Mus musculus miR-27b-3p	87	67	20
mmu-miR-149-5p MIMAT0000159 Mus musculus miR-149-5p	5	11	-6		mmu-let-7b-5p MIMAT0000522 Mus musculus let-7b-5p	198	179	19
mmu-miR-151-5p MIMAT0004536 Mus musculus miR-151-5p	21	8	13		mmu-miR-409-3p MIMAT0001090 Mus musculus miR-409-3p	37	18	19
mmu-miR-151-3p MIMAT0000161 Mus musculus miR-151-3p	87	27	60		mmu-miR-486a-5p MIMAT0003130 Mus musculus miR-486a-5p	61	42	19
mmu-miR-152-5p MIMAT0016991 Mus musculus miR-152-5p	2	0	2		mmu-miR-486b-5p MIMAT0014943 Mus musculus miR-486b-5p	61	42	19
mmu-miR-153-3p MIMAT0000163 Mus musculus miR-153-3p	8	4	4		mmu-miR-98-5p MIMAT0000545 Mus musculus miR-98-5p	95	77	18
mmu-miR-154-5p MIMAT0000164 Mus musculus miR-154-5p	3	3	0		mmu-miR-380-3p MIMAT0000745 Mus musculus miR-380-3p	69	53	16
mmu-miR-155-5p MIMAT0000165 Mus musculus miR-155-5p	1	0	1		mmu-miR-300-3p MIMAT0000378 Mus musculus miR-300-3p	34	19	15
mmu-miR-10b-5p MIMAT0000208 Mus musculus miR-10b-5p	287624	277055	10569		mmu-miR-423-3p MIMAT0003454 Mus musculus miR-423-3p	21	7	14
mmu-miR-10b-3p MIMAT0004538 Mus musculus miR-10b-3p	0	0	0		mmu-miR-151-5p MIMAT0004536 Mus musculus miR-151-5p	21	8	13
mmu-miR-129-5p MIMAT0000209 Mus musculus miR-129-5p	14	10	4		mmu-miR-467c-5p MIMAT0004885 Mus musculus miR-467c-5p	12	0	12
mmu-miR-181a-5p MIMAT0000210 Mus musculus miR-181a-5p	13960	16169	-2209		mmu-miR-181c-3p MIMAT0017068 Mus musculus miR-181c-3p	24	13	11
mmu-miR-182-5p MIMAT0000211 Mus musculus miR-182-5p	7	2	5		mmu-miR-132-3p MIMAT0000144 Mus musculus miR-132-3p	45	35	10
mmu-miR-183-5p MIMAT0000212 Mus musculus miR-183-5p	0	3	-3		mmu-miR-433-3p MIMAT0001420 Mus musculus miR-433-3p	22	12	10
mmu-miR-185-3p MIMAT0016996 Mus musculus miR-185-3p	1	0	1		mmu-miR-543-3p MIMAT0003168 Mus musculus miR-543-3p	11	1	10
mmu-miR-186-5p MIMAT0000215 Mus musculus miR-186-5p	144	136	8		mmu-miR-487b-3p MIMAT0003184 Mus musculus miR-487b-3p	54	44	10
mmu-miR-187-3p MIMAT0000216 Mus musculus miR-187-3p	1	0	1		mmu-miR-872-3p MIMAT0004935 Mus musculus miR-872-3p	11	1	10
mmu-miR-24-3p MIMAT0000219 Mus musculus miR-24-3p	4	2	2		mmu-miR-30a-3p MIMAT0000129 Mus musculus miR-30a-3p	23	14	9
mmu-miR-191-5p MIMAT0000221 Mus musculus miR-191-5p	1473	1097	376		mmu-miR-341-3p MIMAT0000588 Mus musculus miR-341-3p	20	11	9
mmu-miR-194-5p MIMAT0000224 Mus musculus miR-194-5p	5	0	5		mmu-miR-9-3p MIMAT0000143 Mus musculus miR-9-3p	15	7	8
mmu-miR-195a-5p MIMAT0000225 Mus musculus miR-195a-5p	1	0	1		mmu-miR-186-5p MIMAT0000215 Mus musculus miR-186-5p	144	136	8
mmu-miR-199a-5p MIMAT0000229 Mus musculus miR-199a-5p	1	0	1		mmu-miR-30d-5p MIMAT0000515 Mus musculus miR-30d-5p	13	5	8
mmu-miR-199a-3p MIMAT0000230 Mus musculus miR-199a-3p	9	2	7		mmu-let-7i-3p MIMAT0004520 Mus musculus let-7i-3p	7	0	7
mmu-miR-203-3p MIMAT0000236 Mus musculus miR-203-3p	2	0	2		mmu-miR-124-5p MIMAT0004527 Mus musculus miR-124-5p	9	2	7
mmu-miR-204-5p MIMAT0000237 Mus musculus miR-204-5p	17	12	5		mmu-miR-199a-3p MIMAT0000230 Mus musculus miR-199a-3p	9	2	7
mmu-miR-122-5p MIMAT0000246 Mus musculus miR-122-5p	4	0	4		mmu-miR-199b-3p MIMAT0004667 Mus musculus miR-199b-3p	9	2	7
mmu-miR-143-3p MIMAT0000247 Mus musculus miR-143-3p	66	35	31		mmu-miR-369-3p MIMAT0003186 Mus musculus miR-369-3p	12	5	7
mmu-miR-30e-5p MIMAT0000248 Mus musculus miR-30e-5p	1	5	-4		mmu-miR-124-3p MIMAT0000134 Mus musculus miR-124-3p	19	13	6
mmu-miR-30e-3p MIMAT0000249 Mus musculus miR-30e-3p	3	4	-1		mmu-miR-130b-3p MIMAT0000387 Mus musculus miR-130b-3p	23	17	6
mmu-miR-296-5p MIMAT0000374 Mus musculus miR-296-5p	0	1	-1		mmu-miR-30c-2-3p MIMAT0005438 Mus musculus miR-30c-2-3p	14	8	6
mmu-miR-296-3p MIMAT0004576 Mus musculus miR-296-3p	0	1	-1		mmu-miR-383-5p MIMAT0000748 Mus musculus miR-383-5p	6	0	6
mmu-miR-298-5p MIMAT0000376 Mus musculus miR-298-5p	51	47	4		mmu-miR-374b-5p MIMAT0003727 Mus musculus miR-374b-5p	12	6	6
mmu-miR-299a-5p MIMAT0000377 Mus musculus miR-299a-5p	0	2	-2		mmu-miR-490-3p MIMAT0003780 Mus musculus miR-490-3p	10	4	6
mmu-miR-299a-3p MIMAT0004577 Mus musculus miR-299a-3p	6	6	0		mmu-miR-15b-5p MIMAT0000124 Mus musculus miR-15b-5p	7	2	5
mmu-miR-300-3p MIMAT0000378 Mus musculus miR-300-3p	34	19	15		mmu-miR-134-5p MIMAT0000146 Mus musculus miR-134-5p	8	3	5
mmu-miR-301a-5p MIMAT0017008 Mus musculus miR-301a-5p	1	0	1		mmu-miR-182-5p MIMAT0000211 Mus musculus miR-182-5p	7	2	5
mmu-miR-301a-3p MIMAT0000379 Mus musculus miR-301a-3p	55	59	-4		mmu-miR-194-5p MIMAT0000224 Mus musculus miR-194-5p	5	0	5
mmu-miR-34c-5p MIMAT0000381 Mus musculus miR-34c-5p	56	35	21		mmu-miR-204-5p MIMAT0000237 Mus musculus miR-204-5p	17	12	5
mmu-miR-34b-5p MIMAT0000382 Mus musculus miR-34b-5p	2	0	2		mmu-miR-338-5p MIMAT0004647 Mus musculus miR-338-5p	5	0	5
mmu-miR-34b-3p MIMAT0004581 Mus musculus miR-34b-3p	1	0	1		mmu-miR-346-5p MIMAT0000597 Mus musculus miR-346-5p	5	0	5
mmu-let-7d-5p MIMAT0000383 Mus musculus let-7d-5p	53	59	-6		mmu-miR-369-5p MIMAT0003185 Mus musculus miR-369-5p	8	3	5
mmu-let-7d-3p MIMAT0000384 Mus musculus let-7d-3p	36	15	21		mmu-miR-744-5p MIMAT0004187 Mus musculus miR-744-5p	5	0	5
mmu-miR-106b-5p MIMAT0000386 Mus musculus miR-106b-5p	9	9	0		mmu-miR-873a-5p MIMAT0004936 Mus musculus miR-873a-5p	5	0	5
mmu-miR-130b-5p MIMAT0004583 Mus musculus miR-130b-5p	2	5	-3		mmu-miR-6540-5p MIMAT0025585 Mus musculus miR-6540-5p	52	47	5
mmu-miR-130b-3p MIMAT0000387 Mus musculus miR-130b-3p	23	17	6		mmu-miR-153-3p MIMAT0000163 Mus musculus miR-153-3p	8	4	4
mmu-miR-19b-3p MIMAT0000513 Mus musculus miR-19b-3p	6	6	0		mmu-miR-129-5p MIMAT0000209 Mus musculus miR-129-5p	14	10	4
mmu-miR-30c-5p MIMAT0000514 Mus musculus miR-30c-5p	11	10	1		mmu-miR-122-5p MIMAT0000246 Mus musculus miR-122-5p	4	0	4
mmu-miR-30c-2-3p MIMAT0005438 Mus musculus miR-30c-2-3p	14	8	6		mmu-miR-298-5p MIMAT0000376 Mus musculus miR-298-5p	51	47	4
mmu-miR-30d-5p MIMAT0000515 Mus musculus miR-30d-5p	13	5	8		mmu-miR-93-5p MIMAT0000540 Mus musculus miR-93-5p	13	9	4
mmu-miR-30d-3p MIMAT0017011 Mus musculus miR-30d-3p	0	2	-2		mmu-miR-323-3p MIMAT0000551 Mus musculus miR-323-3p	12	8	4
mmu-miR-148a-5p MIMAT0004617 Mus musculus miR-148a-5p	4	1	3		mmu-miR-181a-1-3p MIMAT0000660 Mus musculus miR-181a-1-3p	21	17	4
mmu-miR-148a-3p MIMAT0000516 Mus musculus miR-148a-3p	54	55	-1		mmu-miR-320-3p MIMAT0000666 Mus musculus miR-320-3p	8	4	4
mmu-miR-192-5p MIMAT0000517 Mus musculus miR-192-5p	23	24	-1		mmu-miR-125b-1-3p MIMAT0004669 Mus musculus miR-125b-1-3p	23	19	4
mmu-miR-196a-5p MIMAT0000518 Mus musculus miR-196a-5p	1	2	-1		mmu-miR-409-5p MIMAT0004746 Mus musculus miR-409-5p	6	2	4
mmu-miR-196a-1-3p MIMAT0017013 Mus musculus miR-196a-1-3p	1	0	1		mmu-miR-488-3p MIMAT0003450 Mus musculus miR-488-3p	8	4	4
mmu-let-7a-5p MIMAT0000521 Mus musculus let-7a-5p	932	873	59		mmu-miR-501-3p MIMAT0003509 Mus musculus miR-501-3p	59	55	4
mmu-let-7a-1-3p MIMAT0004620 Mus musculus let-7a-1-3p	1	0	1		mmu-miR-99a-3p MIMAT0016981 Mus musculus miR-99a-3p	4	1	3
mmu-let-7b-5p MIMAT0000522 Mus musculus let-7b-5p	198	179	19		mmu-miR-133a-3p MIMAT0000145 Mus musculus miR-133a-3p	3	0	3
mmu-let-7c-5p MIMAT0000523 Mus musculus let-7c-5p	2174	1806	368		mmu-miR-148a-5p MIMAT0004617 Mus musculus miR-148a-5p	4	1	3
mmu-let-7c-1-3p MIMAT0004622 Mus musculus let-7c-1-3p	1	0	1		mmu-miR-337-5p MIMAT0004644 Mus musculus miR-337-5p	10	7	3
mmu-let-7c-2-3p MIMAT0005439 Mus musculus let-7c-2-3p	1	0	1		mmu-miR-361-5p MIMAT0000704 Mus musculus miR-361-5p	5	2	3
mmu-let-7e-5p MIMAT0000524 Mus musculus let-7e-5p	148	99	49		mmu-miR-384-3p MIMAT0001076 Mus musculus miR-384-3p	3	0	3
mmu-let-7e-3p MIMAT0017016 Mus musculus let-7e-3p	1	1	0		mmu-miR-431-3p MIMAT0004753 Mus musculus miR-431-3p	4	1	3
mmu-let-7f-5p MIMAT0000525 Mus musculus let-7f-5p	1577	1365	212		mmu-miR-448-3p MIMAT0001533 Mus musculus miR-448-3p	3	0	3
mmu-let-7f-2-3p MIMAT0017017 Mus musculus let-7f-2-3p	0	1	-1		mmu-miR-670-3p MIMAT0017242 Mus musculus miR-670-3p	5	2	3
mmu-miR-15a-5p MIMAT0000526 Mus musculus miR-15a-5p	418	430	-12		mmu-miR-674-3p MIMAT0003741 Mus musculus miR-674-3p	3	0	3
mmu-miR-16-5p MIMAT0000527 Mus musculus miR-16-5p	161	134	27		mmu-miR-495-3p MIMAT0003456 Mus musculus miR-495-3p	3	0	3
mmu-miR-18a-3p MIMAT0004626 Mus musculus miR-18a-3p	3	3	0		mmu-miR-6935-5p MIMAT0027770 Mus musculus miR-6935-5p	3	0	3
mmu-miR-20a-5p MIMAT0000529 Mus musculus miR-20a-5p	3	1	2		mmu-miR-125a-3p MIMAT0004528 Mus musculus miR-125a-3p	2	0	2
mmu-miR-21a-5p MIMAT0000530 Mus musculus miR-21a-5p	242	196	46		mmu-miR-138-5p MIMAT0000150 Mus musculus miR-138-5p	3	1	2
mmu-miR-22-5p MIMAT0004629 Mus musculus miR-22-5p	0	1	-1		mmu-miR-152-5p MIMAT0016991 Mus musculus miR-152-5p	2	0	2
mmu-miR-22-3p MIMAT0000531 Mus musculus miR-22-3p	652	431	221		mmu-miR-24-3p MIMAT0000219 Mus musculus miR-24-3p	4	2	2
mmu-miR-23a-3p MIMAT0000532 Mus musculus miR-23a-3p	3	1	2		mmu-miR-203-3p MIMAT0000236 Mus musculus miR-203-3p	2	0	2
mmu-miR-24-2-5p MIMAT0005440 Mus musculus miR-24-2-5p	5	3	2		mmu-miR-34b-5p MIMAT0000382 Mus musculus miR-34b-5p	2	0	2
mmu-miR-26a-5p MIMAT0000533 Mus musculus miR-26a-5p	950	724	226		mmu-miR-20a-5p MIMAT0000529 Mus musculus miR-20a-5p	3	1	2
mmu-miR-26b-5p MIMAT0000534 Mus musculus miR-26b-5p	39	53	-14		mmu-miR-23a-3p MIMAT0000532 Mus musculus miR-23a-3p	3	1	2
mmu-miR-26b-3p MIMAT0004630 Mus musculus miR-26b-3p	0	1	-1		mmu-miR-24-2-5p MIMAT0005440 Mus musculus miR-24-2-5p	5	3	2
mmu-miR-29a-3p MIMAT0000535 Mus musculus miR-29a-3p	0	1	-1		mmu-miR-27a-3p MIMAT0000537 Mus musculus miR-27a-3p	4	2	2
mmu-miR-27a-5p MIMAT0004633 Mus musculus miR-27a-5p	1	0	1		mmu-miR-325-5p MIMAT0000558 Mus musculus miR-325-5p	2	0	2
mmu-miR-27a-3p MIMAT0000537 Mus musculus miR-27a-3p	4	2	2		mmu-miR-148b-5p MIMAT0017036 Mus musculus miR-148b-5p	2	0	2
mmu-miR-31-5p MIMAT0000538 Mus musculus miR-31-5p	11	15	-4		mmu-miR-148b-3p MIMAT0000580 Mus musculus miR-148b-3p	9	7	2
mmu-miR-92a-3p MIMAT0000539 Mus musculus miR-92a-3p	1778	1526	252		mmu-miR-340-5p MIMAT0004651 Mus musculus miR-340-5p	138	136	2
mmu-miR-93-5p MIMAT0000540 Mus musculus miR-93-5p	13	9	4		mmu-miR-107-3p MIMAT0000647 Mus musculus miR-107-3p	2	0	2
mmu-miR-34a-5p MIMAT0000542 Mus musculus miR-34a-5p	2	3	-1		mmu-miR-17-5p MIMAT0000649 Mus musculus miR-17-5p	3	1	2
mmu-miR-129-2-3p MIMAT0000544 Mus musculus miR-129-2-3p	1	9	-8		mmu-miR-212-5p MIMAT0017053 Mus musculus miR-212-5p	2	0	2
mmu-miR-98-5p MIMAT0000545 Mus musculus miR-98-5p	95	77	18		mmu-miR-218-5p MIMAT0000663 Mus musculus miR-218-5p	18	16	2
mmu-miR-98-3p MIMAT0017023 Mus musculus miR-98-3p	0	2	-2		mmu-miR-196b-5p MIMAT0001081 Mus musculus miR-196b-5p	2	0	2
mmu-miR-103-3p MIMAT0000546 Mus musculus miR-103-3p	71	49	22		mmu-miR-450a-5p MIMAT0001546 Mus musculus miR-450a-5p	4	2	2
mmu-miR-322-5p MIMAT0000548 Mus musculus miR-322-5p	2	3	-1		mmu-miR-467a-5p MIMAT0003409 Mus musculus miR-467a-5p	2	0	2
mmu-miR-322-3p MIMAT0000549 Mus musculus miR-322-3p	1	0	1		mmu-miR-592-5p MIMAT0003730 Mus musculus miR-592-5p	3	1	2
mmu-miR-323-5p MIMAT0004638 Mus musculus miR-323-5p	0	1	-1		mmu-miR-770-3p MIMAT0003891 Mus musculus miR-770-3p	3	1	2
mmu-miR-323-3p MIMAT0000551 Mus musculus miR-323-3p	12	8	4		mmu-miR-672-5p MIMAT0003735 Mus musculus miR-672-5p	4	2	2
mmu-miR-324-5p MIMAT0000555 Mus musculus miR-324-5p	14	19	-5		mmu-miR-666-3p MIMAT0004823 Mus musculus miR-666-3p	12	10	2
mmu-miR-324-3p MIMAT0000556 Mus musculus miR-324-3p	1	3	-2		mmu-miR-1948-3p MIMAT0009415 Mus musculus miR-1948-3p	2	0	2
mmu-miR-325-5p MIMAT0000558 Mus musculus miR-325-5p	2	0	2		mmu-miR-1251-5p MIMAT0014824 Mus musculus miR-1251-5p	5	3	2
mmu-miR-326-3p MIMAT0000559 Mus musculus miR-326-3p	2	2	0		mmu-miR-6944-3p MIMAT0027789 Mus musculus miR-6944-3p	4	2	2
mmu-miR-328-3p MIMAT0000565 Mus musculus miR-328-3p	13	14	-1		mmu-miR-27b-5p MIMAT0004522 Mus musculus miR-27b-5p	1	0	1
mmu-miR-329-5p MIMAT0017032 Mus musculus miR-329-5p	1	4	-3		mmu-miR-101a-3p MIMAT0000133 Mus musculus miR-101a-3p	2	1	1
mmu-miR-331-3p MIMAT0000571 Mus musculus miR-331-3p	2	3	-1		mmu-miR-135a-1-3p MIMAT0004531 Mus musculus miR-135a-1-3p	1	0	1
mmu-miR-337-5p MIMAT0004644 Mus musculus miR-337-5p	10	7	3		mmu-miR-145a-5p MIMAT0000157 Mus musculus miR-145a-5p	1	0	1
mmu-miR-148b-5p MIMAT0017036 Mus musculus miR-148b-5p	2	0	2		mmu-miR-155-5p MIMAT0000165 Mus musculus miR-155-5p	1	0	1
mmu-miR-148b-3p MIMAT0000580 Mus musculus miR-148b-3p	9	7	2		mmu-miR-185-3p MIMAT0016996 Mus musculus miR-185-3p	1	0	1
mmu-miR-338-5p MIMAT0004647 Mus musculus miR-338-5p	5	0	5		mmu-miR-187-3p MIMAT0000216 Mus musculus miR-187-3p	1	0	1
mmu-miR-338-3p MIMAT0000582 Mus musculus miR-338-3p	27	31	-4		mmu-miR-195a-5p MIMAT0000225 Mus musculus miR-195a-5p	1	0	1
mmu-miR-340-5p MIMAT0004651 Mus musculus miR-340-5p	138	136	2		mmu-miR-199a-5p MIMAT0000229 Mus musculus miR-199a-5p	1	0	1
mmu-miR-341-3p MIMAT0000588 Mus musculus miR-341-3p	20	11	9		mmu-miR-301a-5p MIMAT0017008 Mus musculus miR-301a-5p	1	0	1
mmu-miR-342-3p MIMAT0000590 Mus musculus miR-342-3p	5	4	1		mmu-miR-34b-3p MIMAT0004581 Mus musculus miR-34b-3p	1	0	1
mmu-miR-344-3p MIMAT0000593 Mus musculus miR-344-3p	1	7	-6		mmu-miR-30c-5p MIMAT0000514 Mus musculus miR-30c-5p	11	10	1
mmu-miR-345-5p MIMAT0000595 Mus musculus miR-345-5p	1	2	-1		mmu-miR-196a-1-3p MIMAT0017013 Mus musculus miR-196a-1-3p	1	0	1
mmu-miR-346-5p MIMAT0000597 Mus musculus miR-346-5p	5	0	5		mmu-let-7a-1-3p MIMAT0004620 Mus musculus let-7a-1-3p	1	0	1
mmu-miR-346-3p MIMAT0017039 Mus musculus miR-346-3p	0	0	0		mmu-let-7c-1-3p MIMAT0004622 Mus musculus let-7c-1-3p	1	0	1
mmu-miR-351-5p MIMAT0000609 Mus musculus miR-351-5p	5721	3443	2278		mmu-let-7c-2-3p MIMAT0005439 Mus musculus let-7c-2-3p	1	0	1
mmu-miR-351-3p MIMAT0017042 Mus musculus miR-351-3p	1	0	1		mmu-miR-27a-5p MIMAT0004633 Mus musculus miR-27a-5p	1	0	1
mmu-miR-101b-3p MIMAT0000616 Mus musculus miR-101b-3p	3	3	0		mmu-miR-322-3p MIMAT0000549 Mus musculus miR-322-3p	1	0	1
mmu-miR-107-5p MIMAT0017048 Mus musculus miR-107-5p	0	2	-2		mmu-miR-342-3p MIMAT0000590 Mus musculus miR-342-3p	5	4	1
mmu-miR-107-3p MIMAT0000647 Mus musculus miR-107-3p	2	0	2		mmu-miR-351-3p MIMAT0017042 Mus musculus miR-351-3p	1	0	1
mmu-miR-10a-5p MIMAT0000648 Mus musculus miR-10a-5p	170226	149370	20856		mmu-miR-19a-3p MIMAT0000651 Mus musculus miR-19a-3p	2	1	1
mmu-miR-10a-3p MIMAT0004659 Mus musculus miR-10a-3p	0	1	-1		mmu-miR-210-5p MIMAT0017052 Mus musculus miR-210-5p	1	0	1
mmu-miR-17-5p MIMAT0000649 Mus musculus miR-17-5p	3	1	2		mmu-miR-212-3p MIMAT0000659 Mus musculus miR-212-3p	1	0	1
mmu-miR-19a-3p MIMAT0000651 Mus musculus miR-19a-3p	2	1	1		mmu-miR-219a-5p MIMAT0000664 Mus musculus miR-219a-5p	1	0	1
mmu-miR-25-3p MIMAT0000652 Mus musculus miR-25-3p	84	40	44		mmu-miR-221-3p MIMAT0000669 Mus musculus miR-221-3p	7	6	1
mmu-miR-28a-5p MIMAT0000653 Mus musculus miR-28a-5p	2	2	0		mmu-miR-222-3p MIMAT0000670 Mus musculus miR-222-3p	1	0	1
mmu-miR-28a-3p MIMAT0004661 Mus musculus miR-28a-3p	2	2	0		mmu-miR-194-2-3p MIMAT0017073 Mus musculus miR-194-2-3p	1	0	1
mmu-miR-100-5p MIMAT0000655 Mus musculus miR-100-5p	5371	4194	1177		mmu-miR-219a-2-3p MIMAT0022841 Mus musculus miR-219a-2-3p	3	2	1
mmu-miR-210-5p MIMAT0017052 Mus musculus miR-210-5p	1	0	1		mmu-miR-379-3p MIMAT0017080 Mus musculus miR-379-3p	10	9	1
mmu-miR-212-5p MIMAT0017053 Mus musculus miR-212-5p	2	0	2		mmu-miR-382-5p MIMAT0000747 Mus musculus miR-382-5p	7	6	1
mmu-miR-212-3p MIMAT0000659 Mus musculus miR-212-3p	1	0	1		mmu-miR-431-5p MIMAT0001418 Mus musculus miR-431-5p	1	0	1
mmu-miR-181a-1-3p MIMAT0000660 Mus musculus miR-181a-1-3p	21	17	4		mmu-miR-433-5p MIMAT0001419 Mus musculus miR-433-5p	2	1	1
mmu-miR-214-3p MIMAT0000661 Mus musculus miR-214-3p	0	1	-1		mmu-miR-365-2-5p MIMAT0017179 Mus musculus miR-365-2-5p	1	0	1
mmu-miR-218-5p MIMAT0000663 Mus musculus miR-218-5p	18	16	2		mmu-miR-376c-3p MIMAT0003183 Mus musculus miR-376c-3p	3	2	1
mmu-miR-219a-5p MIMAT0000664 Mus musculus miR-219a-5p	1	0	1		mmu-miR-1264-3p MIMAT0014803 Mus musculus miR-1264-3p	1	0	1
mmu-miR-219a-1-3p MIMAT0017055 Mus musculus miR-219a-1-3p	2	2	0		mmu-miR-671-3p MIMAT0004821 Mus musculus miR-671-3p	3	2	1
mmu-miR-320-3p MIMAT0000666 Mus musculus miR-320-3p	8	4	4		mmu-miR-668-5p MIMAT0017237 Mus musculus miR-668-5p	1	0	1
mmu-miR-221-5p MIMAT0017060 Mus musculus miR-221-5p	0	1	-1		mmu-miR-668-3p MIMAT0003732 Mus musculus miR-668-3p	2	1	1
mmu-miR-221-3p MIMAT0000669 Mus musculus miR-221-3p	7	6	1		mmu-miR-1843a-5p MIMAT0014805 Mus musculus miR-1843a-5p	1	0	1
mmu-miR-222-3p MIMAT0000670 Mus musculus miR-222-3p	1	0	1		mmu-miR-3475-3p MIMAT0015219 Mus musculus miR-3475-3p	1	0	1
mmu-miR-199b-3p MIMAT0004667 Mus musculus miR-199b-3p	9	2	7		mmu-miR-3059-5p MIMAT0014811 Mus musculus miR-3059-5p	2	1	1
mmu-miR-135a-2-3p MIMAT0017064 Mus musculus miR-135a-2-3p	0	1	-1		mmu-miR-3099-3p MIMAT0014816 Mus musculus miR-3099-3p	1	0	1
mmu-miR-92a-1-5p MIMAT0017066 Mus musculus miR-92a-1-5p	1	1	0		mmu-miR-673-3p MIMAT0004824 Mus musculus miR-673-3p	3	2	1
mmu-miR-181b-5p MIMAT0000673 Mus musculus miR-181b-5p	1942	1673	269		mmu-miR-615-5p MIMAT0004837 Mus musculus miR-615-5p	2	1	1
mmu-miR-181c-5p MIMAT0000674 Mus musculus miR-181c-5p	393	490	-97		mmu-miR-874-3p MIMAT0004853 Mus musculus miR-874-3p	1	0	1
mmu-miR-181c-3p MIMAT0017068 Mus musculus miR-181c-3p	24	13	11		mmu-miR-92b-5p MIMAT0017278 Mus musculus miR-92b-5p	1	0	1
mmu-miR-125b-1-3p MIMAT0004669 Mus musculus miR-125b-1-3p	23	19	4		mmu-miR-544-5p MIMAT0017282 Mus musculus miR-544-5p	1	0	1
mmu-miR-194-2-3p MIMAT0017073 Mus musculus miR-194-2-3p	1	0	1		mmu-miR-598-3p MIMAT0004942 Mus musculus miR-598-3p	1	0	1
mmu-miR-219a-2-3p MIMAT0022841 Mus musculus miR-219a-2-3p	3	2	1		mmu-miR-466f MIMAT0005844 Mus musculus miR-466f	1	0	1
mmu-miR-361-5p MIMAT0000704 Mus musculus miR-361-5p	5	2	3		mmu-miR-1197-3p MIMAT0005858 Mus musculus miR-1197-3p	1	0	1
mmu-miR-361-3p MIMAT0017075 Mus musculus miR-361-3p	1	1	0		mmu-miR-1933-3p MIMAT0009397 Mus musculus miR-1933-3p	1	0	1
mmu-miR-365-1-5p MIMAT0017077 Mus musculus miR-365-1-5p	0	1	-1		mmu-miR-3093-5p MIMAT0014907 Mus musculus miR-3093-5p	1	0	1
mmu-miR-375-3p MIMAT0000739 Mus musculus miR-375-3p	1	1	0		mmu-miR-1843b-5p MIMAT0019345 Mus musculus miR-1843b-5p	3	2	1
mmu-miR-376a-5p MIMAT0003387 Mus musculus miR-376a-5p	0	1	-1		mmu-miR-15b-3p MIMAT0004521 Mus musculus miR-15b-3p	0	0	0
mmu-miR-376a-3p MIMAT0000740 Mus musculus miR-376a-3p	1	2	-1		mmu-miR-23b-3p MIMAT0000125 Mus musculus miR-23b-3p	11	11	0
mmu-miR-378a-3p MIMAT0003151 Mus musculus miR-378a-3p	3	5	-2		mmu-miR-126a-5p MIMAT0000137 Mus musculus miR-126a-5p	2	2	0
mmu-miR-379-5p MIMAT0000743 Mus musculus miR-379-5p	0	1	-1		mmu-miR-154-5p MIMAT0000164 Mus musculus miR-154-5p	3	3	0
mmu-miR-379-3p MIMAT0017080 Mus musculus miR-379-3p	10	9	1		mmu-miR-10b-3p MIMAT0004538 Mus musculus miR-10b-3p	0	0	0
mmu-miR-380-3p MIMAT0000745 Mus musculus miR-380-3p	69	53	16		mmu-miR-299a-3p MIMAT0004577 Mus musculus miR-299a-3p	6	6	0
mmu-miR-381-3p MIMAT0000746 Mus musculus miR-381-3p	101	68	33		mmu-miR-106b-5p MIMAT0000386 Mus musculus miR-106b-5p	9	9	0
mmu-miR-382-5p MIMAT0000747 Mus musculus miR-382-5p	7	6	1		mmu-miR-19b-3p MIMAT0000513 Mus musculus miR-19b-3p	6	6	0
mmu-miR-383-5p MIMAT0000748 Mus musculus miR-383-5p	6	0	6		mmu-let-7e-3p MIMAT0017016 Mus musculus let-7e-3p	1	1	0
mmu-miR-335-5p MIMAT0000766 Mus musculus miR-335-5p	220	127	93		mmu-miR-18a-3p MIMAT0004626 Mus musculus miR-18a-3p	3	3	0
mmu-miR-335-3p MIMAT0004704 Mus musculus miR-335-3p	9	9	0		mmu-miR-326-3p MIMAT0000559 Mus musculus miR-326-3p	2	2	0
mmu-miR-384-5p MIMAT0004745 Mus musculus miR-384-5p	39	18	21		mmu-miR-346-3p MIMAT0017039 Mus musculus miR-346-3p	0	0	0
mmu-miR-384-3p MIMAT0001076 Mus musculus miR-384-3p	3	0	3		mmu-miR-101b-3p MIMAT0000616 Mus musculus miR-101b-3p	3	3	0
mmu-miR-196b-5p MIMAT0001081 Mus musculus miR-196b-5p	2	0	2		mmu-miR-28a-5p MIMAT0000653 Mus musculus miR-28a-5p	2	2	0
mmu-miR-409-5p MIMAT0004746 Mus musculus miR-409-5p	6	2	4		mmu-miR-28a-3p MIMAT0004661 Mus musculus miR-28a-3p	2	2	0
mmu-miR-409-3p MIMAT0001090 Mus musculus miR-409-3p	37	18	19		mmu-miR-219a-1-3p MIMAT0017055 Mus musculus miR-219a-1-3p	2	2	0
mmu-miR-410-3p MIMAT0001091 Mus musculus miR-410-3p	540	415	125		mmu-miR-92a-1-5p MIMAT0017066 Mus musculus miR-92a-1-5p	1	1	0
mmu-miR-376b-3p MIMAT0001092 Mus musculus miR-376b-3p	1	1	0		mmu-miR-361-3p MIMAT0017075 Mus musculus miR-361-3p	1	1	0
mmu-miR-411-5p MIMAT0004747 Mus musculus miR-411-5p	127	61	66		mmu-miR-375-3p MIMAT0000739 Mus musculus miR-375-3p	1	1	0
mmu-miR-370-3p MIMAT0001095 Mus musculus miR-370-3p	6	12	-6		mmu-miR-335-3p MIMAT0004704 Mus musculus miR-335-3p	9	9	0
mmu-miR-431-5p MIMAT0001418 Mus musculus miR-431-5p	1	0	1		mmu-miR-376b-3p MIMAT0001092 Mus musculus miR-376b-3p	1	1	0
mmu-miR-431-3p MIMAT0004753 Mus musculus miR-431-3p	4	1	3		mmu-miR-485-5p MIMAT0003128 Mus musculus miR-485-5p	1	1	0
mmu-miR-433-5p MIMAT0001419 Mus musculus miR-433-5p	2	1	1		mmu-miR-666-5p MIMAT0003737 Mus musculus miR-666-5p	3	3	0
mmu-miR-433-3p MIMAT0001420 Mus musculus miR-433-3p	22	12	10		mmu-miR-673-5p MIMAT0003739 Mus musculus miR-673-5p	1	1	0
mmu-miR-434-5p MIMAT0001421 Mus musculus miR-434-5p	4	6	-2		mmu-miR-423-5p MIMAT0004825 Mus musculus miR-423-5p	2	2	0
mmu-miR-434-3p MIMAT0001422 Mus musculus miR-434-3p	1057	879	178		mmu-miR-708-3p MIMAT0003498 Mus musculus miR-708-3p	1	1	0
mmu-miR-448-3p MIMAT0001533 Mus musculus miR-448-3p	3	0	3		mmu-miR-421-3p MIMAT0004869 Mus musculus miR-421-3p	4	4	0
mmu-miR-365-2-5p MIMAT0017179 Mus musculus miR-365-2-5p	1	0	1		mmu-miR-574-3p MIMAT0004894 Mus musculus miR-574-3p	1	1	0
mmu-miR-450a-5p MIMAT0001546 Mus musculus miR-450a-5p	4	2	2		mmu-miR-872-5p MIMAT0004934 Mus musculus miR-872-5p	8	8	0
mmu-miR-467a-5p MIMAT0003409 Mus musculus miR-467a-5p	2	0	2		mmu-miR-3057-5p MIMAT0014822 Mus musculus miR-3057-5p	3	3	0
mmu-miR-532-5p MIMAT0002889 Mus musculus miR-532-5p	27	28	-1		mmu-miR-344b-3p MIMAT0014926 Mus musculus miR-344b-3p	2	2	0
mmu-miR-483-3p MIMAT0003120 Mus musculus miR-483-3p	0	2	-2		mmu-miR-5122 MIMAT0020630 Mus musculus miR-5122	1	1	0
mmu-miR-484 MIMAT0003127 Mus musculus miR-484	48	63	-15		mmu-miR-30a-5p MIMAT0000128 Mus musculus miR-30a-5p	18	19	-1
mmu-miR-485-5p MIMAT0003128 Mus musculus miR-485-5p	1	1	0		mmu-miR-30b-5p MIMAT0000130 Mus musculus miR-30b-5p	13	14	-1
mmu-miR-486a-5p MIMAT0003130 Mus musculus miR-486a-5p	61	42	19		mmu-miR-99b-3p MIMAT0004525 Mus musculus miR-99b-3p	0	1	-1
mmu-miR-486a-3p MIMAT0017206 Mus musculus miR-486a-3p	0	2	-2		mmu-miR-127-5p MIMAT0004530 Mus musculus miR-127-5p	7	8	-1
mmu-miR-543-3p MIMAT0003168 Mus musculus miR-543-3p	11	1	10		mmu-miR-128-1-5p MIMAT0016982 Mus musculus miR-128-1-5p	0	1	-1
mmu-miR-541-5p MIMAT0003170 Mus musculus miR-541-5p	980	594	386		mmu-miR-145a-3p MIMAT0004534 Mus musculus miR-145a-3p	12	13	-1
mmu-miR-376c-3p MIMAT0003183 Mus musculus miR-376c-3p	3	2	1		mmu-miR-30e-3p MIMAT0000249 Mus musculus miR-30e-3p	3	4	-1
mmu-miR-487b-3p MIMAT0003184 Mus musculus miR-487b-3p	54	44	10		mmu-miR-296-5p MIMAT0000374 Mus musculus miR-296-5p	0	1	-1
mmu-miR-369-5p MIMAT0003185 Mus musculus miR-369-5p	8	3	5		mmu-miR-296-3p MIMAT0004576 Mus musculus miR-296-3p	0	1	-1
mmu-miR-369-3p MIMAT0003186 Mus musculus miR-369-3p	12	5	7		mmu-miR-148a-3p MIMAT0000516 Mus musculus miR-148a-3p	54	55	-1
mmu-miR-301b-3p MIMAT0004186 Mus musculus miR-301b-3p	5	6	-1		mmu-miR-192-5p MIMAT0000517 Mus musculus miR-192-5p	23	24	-1
mmu-miR-744-5p MIMAT0004187 Mus musculus miR-744-5p	5	0	5		mmu-miR-196a-5p MIMAT0000518 Mus musculus miR-196a-5p	1	2	-1
mmu-miR-374b-5p MIMAT0003727 Mus musculus miR-374b-5p	12	6	6		mmu-let-7f-2-3p MIMAT0017017 Mus musculus let-7f-2-3p	0	1	-1
mmu-miR-592-5p MIMAT0003730 Mus musculus miR-592-5p	3	1	2		mmu-miR-22-5p MIMAT0004629 Mus musculus miR-22-5p	0	1	-1
mmu-miR-1264-3p MIMAT0014803 Mus musculus miR-1264-3p	1	0	1		mmu-miR-26b-3p MIMAT0004630 Mus musculus miR-26b-3p	0	1	-1
mmu-miR-671-3p MIMAT0004821 Mus musculus miR-671-3p	3	2	1		mmu-miR-29a-3p MIMAT0000535 Mus musculus miR-29a-3p	0	1	-1
mmu-miR-668-5p MIMAT0017237 Mus musculus miR-668-5p	1	0	1		mmu-miR-34a-5p MIMAT0000542 Mus musculus miR-34a-5p	2	3	-1
mmu-miR-668-3p MIMAT0003732 Mus musculus miR-668-3p	2	1	1		mmu-miR-322-5p MIMAT0000548 Mus musculus miR-322-5p	2	3	-1
mmu-miR-1843a-5p MIMAT0014805 Mus musculus miR-1843a-5p	1	0	1		mmu-miR-323-5p MIMAT0004638 Mus musculus miR-323-5p	0	1	-1
mmu-miR-770-3p MIMAT0003891 Mus musculus miR-770-3p	3	1	2		mmu-miR-328-3p MIMAT0000565 Mus musculus miR-328-3p	13	14	-1
mmu-miR-3475-3p MIMAT0015219 Mus musculus miR-3475-3p	1	0	1		mmu-miR-331-3p MIMAT0000571 Mus musculus miR-331-3p	2	3	-1
mmu-miR-672-5p MIMAT0003735 Mus musculus miR-672-5p	4	2	2		mmu-miR-345-5p MIMAT0000595 Mus musculus miR-345-5p	1	2	-1
mmu-miR-670-3p MIMAT0017242 Mus musculus miR-670-3p	5	2	3		mmu-miR-10a-3p MIMAT0004659 Mus musculus miR-10a-3p	0	1	-1
mmu-miR-3059-5p MIMAT0014811 Mus musculus miR-3059-5p	2	1	1		mmu-miR-214-3p MIMAT0000661 Mus musculus miR-214-3p	0	1	-1
mmu-miR-3099-3p MIMAT0014816 Mus musculus miR-3099-3p	1	0	1		mmu-miR-221-5p MIMAT0017060 Mus musculus miR-221-5p	0	1	-1
mmu-miR-669a-5p MIMAT0003477 Mus musculus miR-669a-5p	0	2	-2		mmu-miR-135a-2-3p MIMAT0017064 Mus musculus miR-135a-2-3p	0	1	-1
mmu-miR-666-5p MIMAT0003737 Mus musculus miR-666-5p	3	3	0		mmu-miR-365-1-5p MIMAT0017077 Mus musculus miR-365-1-5p	0	1	-1
mmu-miR-666-3p MIMAT0004823 Mus musculus miR-666-3p	12	10	2		mmu-miR-376a-5p MIMAT0003387 Mus musculus miR-376a-5p	0	1	-1
mmu-miR-673-5p MIMAT0003739 Mus musculus miR-673-5p	1	1	0		mmu-miR-376a-3p MIMAT0000740 Mus musculus miR-376a-3p	1	2	-1
mmu-miR-673-3p MIMAT0004824 Mus musculus miR-673-3p	3	2	1		mmu-miR-379-5p MIMAT0000743 Mus musculus miR-379-5p	0	1	-1
mmu-miR-674-3p MIMAT0003741 Mus musculus miR-674-3p	3	0	3		mmu-miR-532-5p MIMAT0002889 Mus musculus miR-532-5p	27	28	-1
mmu-miR-488-3p MIMAT0003450 Mus musculus miR-488-3p	8	4	4		mmu-miR-301b-3p MIMAT0004186 Mus musculus miR-301b-3p	5	6	-1
mmu-miR-497a-5p MIMAT0003453 Mus musculus miR-497a-5p	1	4	-3		mmu-miR-682 MIMAT0003459 Mus musculus miR-682	0	1	-1
mmu-miR-423-5p MIMAT0004825 Mus musculus miR-423-5p	2	2	0		mmu-miR-669b-5p MIMAT0003476 Mus musculus miR-669b-5p	0	1	-1
mmu-miR-423-3p MIMAT0003454 Mus musculus miR-423-3p	21	7	14		mmu-miR-193b-3p MIMAT0004859 Mus musculus miR-193b-3p	1	2	-1
mmu-miR-495-3p MIMAT0003456 Mus musculus miR-495-3p	3	0	3		mmu-miR-466i-5p MIMAT0017325 Mus musculus miR-466i-5p	2	3	-1
mmu-miR-682 MIMAT0003459 Mus musculus miR-682	0	1	-1		mmu-miR-1198-5p MIMAT0005859 Mus musculus miR-1198-5p	0	1	-1
mmu-miR-146b-5p MIMAT0003475 Mus musculus miR-146b-5p	1	3	-2		mmu-miR-1199-5p MIMAT0005860 Mus musculus miR-1199-5p	0	1	-1
mmu-miR-669b-5p MIMAT0003476 Mus musculus miR-669b-5p	0	1	-1		mmu-miR-1968-5p MIMAT0009441 Mus musculus miR-1968-5p	0	1	-1
mmu-miR-708-3p MIMAT0003498 Mus musculus miR-708-3p	1	1	0		mmu-miR-1981-3p MIMAT0017351 Mus musculus miR-1981-3p	0	1	-1
mmu-miR-501-3p MIMAT0003509 Mus musculus miR-501-3p	59	55	4		mmu-miR-3078-5p MIMAT0014864 Mus musculus miR-3078-5p	0	1	-1
mmu-miR-652-3p MIMAT0003711 Mus musculus miR-652-3p	532	399	133		mmu-miR-5099 MIMAT0020606 Mus musculus miR-5099	0	1	-1
mmu-miR-490-3p MIMAT0003780 Mus musculus miR-490-3p	10	4	6		mmu-miR-6539 MIMAT0025584 Mus musculus miR-6539	0	1	-1
mmu-miR-676-3p MIMAT0003782 Mus musculus miR-676-3p	36	42	-6		mmu-miR-146a-5p MIMAT0000158 Mus musculus miR-146a-5p	2	4	-2
mmu-miR-615-5p MIMAT0004837 Mus musculus miR-615-5p	2	1	1		mmu-miR-299a-5p MIMAT0000377 Mus musculus miR-299a-5p	0	2	-2
mmu-miR-615-3p MIMAT0003783 Mus musculus miR-615-3p	113	87	26		mmu-miR-30d-3p MIMAT0017011 Mus musculus miR-30d-3p	0	2	-2
mmu-miR-181d-5p MIMAT0004324 Mus musculus miR-181d-5p	384	426	-42		mmu-miR-98-3p MIMAT0017023 Mus musculus miR-98-3p	0	2	-2
mmu-miR-874-3p MIMAT0004853 Mus musculus miR-874-3p	1	0	1		mmu-miR-324-3p MIMAT0000556 Mus musculus miR-324-3p	1	3	-2
mmu-miR-193b-3p MIMAT0004859 Mus musculus miR-193b-3p	1	2	-1		mmu-miR-107-5p MIMAT0017048 Mus musculus miR-107-5p	0	2	-2
mmu-miR-421-3p MIMAT0004869 Mus musculus miR-421-3p	4	4	0		mmu-miR-378a-3p MIMAT0003151 Mus musculus miR-378a-3p	3	5	-2
mmu-miR-467c-5p MIMAT0004885 Mus musculus miR-467c-5p	12	0	12		mmu-miR-434-5p MIMAT0001421 Mus musculus miR-434-5p	4	6	-2
mmu-miR-574-3p MIMAT0004894 Mus musculus miR-574-3p	1	1	0		mmu-miR-483-3p MIMAT0003120 Mus musculus miR-483-3p	0	2	-2
mmu-miR-92b-5p MIMAT0017278 Mus musculus miR-92b-5p	1	0	1		mmu-miR-486a-3p MIMAT0017206 Mus musculus miR-486a-3p	0	2	-2
mmu-miR-92b-3p MIMAT0004899 Mus musculus miR-92b-3p	588	433	155		mmu-miR-669a-5p MIMAT0003477 Mus musculus miR-669a-5p	0	2	-2
mmu-miR-872-5p MIMAT0004934 Mus musculus miR-872-5p	8	8	0		mmu-miR-146b-5p MIMAT0003475 Mus musculus miR-146b-5p	1	3	-2
mmu-miR-872-3p MIMAT0004935 Mus musculus miR-872-3p	11	1	10		mmu-miR-669p-5p MIMAT0014889 Mus musculus miR-669p-5p	0	2	-2
mmu-miR-873a-5p MIMAT0004936 Mus musculus miR-873a-5p	5	0	5		mmu-miR-5123 MIMAT0020633 Mus musculus miR-5123	0	2	-2
mmu-miR-544-5p MIMAT0017282 Mus musculus miR-544-5p	1	0	1		mmu-miR-136-3p MIMAT0004532 Mus musculus miR-136-3p	23	26	-3
mmu-miR-598-3p MIMAT0004942 Mus musculus miR-598-3p	1	0	1		mmu-miR-183-5p MIMAT0000212 Mus musculus miR-183-5p	0	3	-3
mmu-miR-466i-5p MIMAT0017325 Mus musculus miR-466i-5p	2	3	-1		mmu-miR-130b-5p MIMAT0004583 Mus musculus miR-130b-5p	2	5	-3
mmu-miR-466f MIMAT0005844 Mus musculus miR-466f	1	0	1		mmu-miR-329-5p MIMAT0017032 Mus musculus miR-329-5p	1	4	-3
mmu-miR-1197-3p MIMAT0005858 Mus musculus miR-1197-3p	1	0	1		mmu-miR-497a-5p MIMAT0003453 Mus musculus miR-497a-5p	1	4	-3
mmu-miR-1198-5p MIMAT0005859 Mus musculus miR-1198-5p	0	1	-1		mmu-miR-1964-3p MIMAT0009437 Mus musculus miR-1964-3p	2	5	-3
mmu-miR-1199-5p MIMAT0005860 Mus musculus miR-1199-5p	0	1	-1		mmu-miR-9768-5p MIMAT0036459 Mus musculus miR-9768-5p	0	3	-3
mmu-miR-1933-3p MIMAT0009397 Mus musculus miR-1933-3p	1	0	1		mmu-miR-30e-5p MIMAT0000248 Mus musculus miR-30e-5p	1	5	-4
mmu-miR-1947-5p MIMAT0009413 Mus musculus miR-1947-5p	5	9	-4		mmu-miR-301a-3p MIMAT0000379 Mus musculus miR-301a-3p	55	59	-4
mmu-miR-1948-3p MIMAT0009415 Mus musculus miR-1948-3p	2	0	2		mmu-miR-31-5p MIMAT0000538 Mus musculus miR-31-5p	11	15	-4
mmu-miR-1964-3p MIMAT0009437 Mus musculus miR-1964-3p	2	5	-3		mmu-miR-338-3p MIMAT0000582 Mus musculus miR-338-3p	27	31	-4
mmu-miR-1968-5p MIMAT0009441 Mus musculus miR-1968-5p	0	1	-1		mmu-miR-1947-5p MIMAT0009413 Mus musculus miR-1947-5p	5	9	-4
mmu-miR-1983 MIMAT0009455 Mus musculus miR-1983	21	27	-6		mmu-miR-1839-5p MIMAT0009456 Mus musculus miR-1839-5p	116	120	-4
mmu-miR-1839-5p MIMAT0009456 Mus musculus miR-1839-5p	116	120	-4		mmu-miR-324-5p MIMAT0000555 Mus musculus miR-324-5p	14	19	-5
mmu-miR-1981-3p MIMAT0017351 Mus musculus miR-1981-3p	0	1	-1		mmu-miR-130a-3p MIMAT0000141 Mus musculus miR-130a-3p	137	143	-6
mmu-miR-3057-5p MIMAT0014822 Mus musculus miR-3057-5p	3	3	0		mmu-miR-149-5p MIMAT0000159 Mus musculus miR-149-5p	5	11	-6
mmu-miR-1251-5p MIMAT0014824 Mus musculus miR-1251-5p	5	3	2		mmu-let-7d-5p MIMAT0000383 Mus musculus let-7d-5p	53	59	-6
mmu-miR-3078-5p MIMAT0014864 Mus musculus miR-3078-5p	0	1	-1		mmu-miR-344-3p MIMAT0000593 Mus musculus miR-344-3p	1	7	-6
mmu-miR-669p-5p MIMAT0014889 Mus musculus miR-669p-5p	0	2	-2		mmu-miR-370-3p MIMAT0001095 Mus musculus miR-370-3p	6	12	-6
mmu-miR-3093-5p MIMAT0014907 Mus musculus miR-3093-5p	1	0	1		mmu-miR-676-3p MIMAT0003782 Mus musculus miR-676-3p	36	42	-6
mmu-miR-344b-3p MIMAT0014926 Mus musculus miR-344b-3p	2	2	0		mmu-miR-1983 MIMAT0009455 Mus musculus miR-1983	21	27	-6
mmu-miR-486b-5p MIMAT0014943 Mus musculus miR-486b-5p	61	42	19		mmu-miR-135a-5p MIMAT0000147 Mus musculus miR-135a-5p	3	10	-7
mmu-miR-1843b-5p MIMAT0019345 Mus musculus miR-1843b-5p	3	2	1		mmu-miR-136-5p MIMAT0000148 Mus musculus miR-136-5p	0	8	-8
mmu-miR-5099 MIMAT0020606 Mus musculus miR-5099	0	1	-1		mmu-miR-129-2-3p MIMAT0000544 Mus musculus miR-129-2-3p	1	9	-8
mmu-miR-5122 MIMAT0020630 Mus musculus miR-5122	1	1	0		mmu-miR-125b-2-3p MIMAT0004529 Mus musculus miR-125b-2-3p	57	69	-12
mmu-miR-5123 MIMAT0020633 Mus musculus miR-5123	0	2	-2		mmu-miR-15a-5p MIMAT0000526 Mus musculus miR-15a-5p	418	430	-12
mmu-miR-6539 MIMAT0025584 Mus musculus miR-6539	0	1	-1		mmu-miR-26b-5p MIMAT0000534 Mus musculus miR-26b-5p	39	53	-14
mmu-miR-6540-5p MIMAT0025585 Mus musculus miR-6540-5p	52	47	5		mmu-miR-484 MIMAT0003127 Mus musculus miR-484	48	63	-15
mmu-miR-6935-5p MIMAT0027770 Mus musculus miR-6935-5p	3	0	3		mmu-miR-181d-5p MIMAT0004324 Mus musculus miR-181d-5p	384	426	-42
mmu-miR-6944-3p MIMAT0027789 Mus musculus miR-6944-3p	4	2	2		mmu-miR-181c-5p MIMAT0000674 Mus musculus miR-181c-5p	393	490	-97
mmu-miR-9768-5p MIMAT0036459 Mus musculus miR-9768-5p	0	3	-3		mmu-miR-181a-5p MIMAT0000210 Mus musculus miR-181a-5p	13960	16169	-2209
	519010	479095				519010	479095	39915

## Sheet: 6DIV MN
miRNA
Con (WT)	Sum=519010	%		Drosha KD (WT)	Sum=479095	%
mmu-miR-10b-5p MIMAT0000208 Mus musculus miR-10b-5p	287624	0.554178		mmu-miR-10b-5p MIMAT0000208 Mus musculus miR-10b-5p	277055	0.578288
mmu-miR-10a-5p MIMAT0000648 Mus musculus miR-10a-5p	170226	0.327982		mmu-miR-10a-5p MIMAT0000648 Mus musculus miR-10a-5p	149370	0.311775
mmu-miR-181a-5p MIMAT0000210 Mus musculus miR-181a-5p	13960	0.0268974		mmu-miR-181a-5p MIMAT0000210 Mus musculus miR-181a-5p	16169	0.033749
mmu-miR-99a-5p MIMAT0000131 Mus musculus miR-99a-5p	6611	0.0127377		mmu-miR-127-3p MIMAT0000139 Mus musculus miR-127-3p	4982	0.0103988
mmu-miR-127-3p MIMAT0000139 Mus musculus miR-127-3p	6149	0.0118476		Other miRs (less than 1%)	31519
mmu-miR-351-5p MIMAT0000609 Mus musculus miR-351-5p	5721	0.0110229		mmu-miR-99a-5p MIMAT0000131 Mus musculus miR-99a-5p	4682	0.00977259
mmu-miR-100-5p MIMAT0000655 Mus musculus miR-100-5p	5371	0.0103485		mmu-miR-100-5p MIMAT0000655 Mus musculus miR-100-5p	4194	0.008754
Other miRs (less than 1%)	23348			mmu-miR-351-5p MIMAT0000609 Mus musculus miR-351-5p	3443	0.00718647
mmu-let-7c-5p MIMAT0000523 Mus musculus let-7c-5p	2174	0.00418874		mmu-let-7c-5p MIMAT0000523 Mus musculus let-7c-5p	1806	0.00376961
mmu-miR-181b-5p MIMAT0000673 Mus musculus miR-181b-5p	1942	0.00374174		mmu-miR-181b-5p MIMAT0000673 Mus musculus miR-181b-5p	1673	0.003492
mmu-miR-92a-3p MIMAT0000539 Mus musculus miR-92a-3p	1778	0.00342575		mmu-miR-92a-3p MIMAT0000539 Mus musculus miR-92a-3p	1526	0.00318517
mmu-let-7f-5p MIMAT0000525 Mus musculus let-7f-5p	1577	0.00303848		mmu-let-7f-5p MIMAT0000525 Mus musculus let-7f-5p	1365	0.00284912
mmu-miR-191-5p MIMAT0000221 Mus musculus miR-191-5p	1473	0.0028381		mmu-miR-191-5p MIMAT0000221 Mus musculus miR-191-5p	1097	0.00228973
mmu-miR-434-3p MIMAT0001422 Mus musculus miR-434-3p	1057	0.00203657		mmu-miR-434-3p MIMAT0001422 Mus musculus miR-434-3p	879	0.00183471
mmu-miR-541-5p MIMAT0003170 Mus musculus miR-541-5p	980	0.00188821		mmu-let-7a-5p MIMAT0000521 Mus musculus let-7a-5p	873	0.00182219
mmu-miR-26a-5p MIMAT0000533 Mus musculus miR-26a-5p	950	0.00183041		mmu-miR-9-5p MIMAT0000142 Mus musculus miR-9-5p	860	0.00179505
mmu-miR-9-5p MIMAT0000142 Mus musculus miR-9-5p	949	0.00182848		mmu-miR-26a-5p MIMAT0000533 Mus musculus miR-26a-5p	724	0.00151118
mmu-let-7a-5p MIMAT0000521 Mus musculus let-7a-5p	932	0.00179573		mmu-let-7i-5p MIMAT0000122 Mus musculus let-7i-5p	595	0.00124192
mmu-let-7i-5p MIMAT0000122 Mus musculus let-7i-5p	722	0.00139111		mmu-miR-541-5p MIMAT0003170 Mus musculus miR-541-5p	594	0.00123984
mmu-miR-22-3p MIMAT0000531 Mus musculus miR-22-3p	652	0.00125624		mmu-miR-181c-5p MIMAT0000674 Mus musculus miR-181c-5p	490	0.00102276
mmu-miR-92b-3p MIMAT0004899 Mus musculus miR-92b-3p	588	0.00113293		mmu-miR-92b-3p MIMAT0004899 Mus musculus miR-92b-3p	433	0.000903787
mmu-miR-410-3p MIMAT0001091 Mus musculus miR-410-3p	540	0.00104044		mmu-miR-22-3p MIMAT0000531 Mus musculus miR-22-3p	431	0.000899613
mmu-miR-652-3p MIMAT0003711 Mus musculus miR-652-3p	532	0.00102503		mmu-miR-15a-5p MIMAT0000526 Mus musculus miR-15a-5p	430	0.000897526
mmu-miR-15a-5p MIMAT0000526 Mus musculus miR-15a-5p	418	0.000805379		mmu-miR-181d-5p MIMAT0004324 Mus musculus miR-181d-5p	426	0.000889176
mmu-miR-181c-5p MIMAT0000674 Mus musculus miR-181c-5p	393	0.000757211		mmu-miR-410-3p MIMAT0001091 Mus musculus miR-410-3p	415	0.000866217
mmu-miR-181d-5p MIMAT0004324 Mus musculus miR-181d-5p	384	0.00073987		mmu-miR-652-3p MIMAT0003711 Mus musculus miR-652-3p	399	0.00083282
mmu-let-7g-5p MIMAT0000121 Mus musculus let-7g-5p	288	0.000554903		mmu-let-7g-5p MIMAT0000121 Mus musculus let-7g-5p	256	0.000534341
mmu-miR-99b-5p MIMAT0000132 Mus musculus miR-99b-5p	247	0.000475906		mmu-miR-21a-5p MIMAT0000530 Mus musculus miR-21a-5p	196	0.000409105
mmu-miR-21a-5p MIMAT0000530 Mus musculus miR-21a-5p	242	0.000466272		mmu-let-7b-5p MIMAT0000522 Mus musculus let-7b-5p	179	0.000373621
mmu-miR-335-5p MIMAT0000766 Mus musculus miR-335-5p	220	0.000423884		mmu-miR-99b-5p MIMAT0000132 Mus musculus miR-99b-5p	176	0.000367359
mmu-let-7b-5p MIMAT0000522 Mus musculus let-7b-5p	198	0.000381496		mmu-miR-130a-3p MIMAT0000141 Mus musculus miR-130a-3p	143	0.000298479
mmu-miR-16-5p MIMAT0000527 Mus musculus miR-16-5p	161	0.000310206		mmu-miR-186-5p MIMAT0000215 Mus musculus miR-186-5p	136	0.000283869
mmu-let-7e-5p MIMAT0000524 Mus musculus let-7e-5p	148	0.000285158		mmu-miR-340-5p MIMAT0004651 Mus musculus miR-340-5p	136	0.000283869
mmu-miR-186-5p MIMAT0000215 Mus musculus miR-186-5p	144	0.000277451		mmu-miR-16-5p MIMAT0000527 Mus musculus miR-16-5p	134	0.000279694
mmu-miR-340-5p MIMAT0004651 Mus musculus miR-340-5p	138	0.000265891		mmu-miR-335-5p MIMAT0000766 Mus musculus miR-335-5p	127	0.000265083
mmu-miR-130a-3p MIMAT0000141 Mus musculus miR-130a-3p	137	0.000263964		mmu-miR-1839-5p MIMAT0009456 Mus musculus miR-1839-5p	120	0.000250472
mmu-miR-411-5p MIMAT0004747 Mus musculus miR-411-5p	127	0.000244697		mmu-let-7e-5p MIMAT0000524 Mus musculus let-7e-5p	99	0.00020664
mmu-miR-1839-5p MIMAT0009456 Mus musculus miR-1839-5p	116	0.000223502		mmu-miR-615-3p MIMAT0003783 Mus musculus miR-615-3p	87	0.000181592
mmu-miR-615-3p MIMAT0003783 Mus musculus miR-615-3p	113	0.000217722		mmu-miR-125b-5p MIMAT0000136 Mus musculus miR-125b-5p	86	0.000179505
mmu-miR-128-3p MIMAT0000140 Mus musculus miR-128-3p	110	0.000211942		mmu-miR-128-3p MIMAT0000140 Mus musculus miR-128-3p	83	0.000173243
mmu-miR-125b-5p MIMAT0000136 Mus musculus miR-125b-5p	107	0.000206162		mmu-miR-98-5p MIMAT0000545 Mus musculus miR-98-5p	77	0.00016072
mmu-miR-381-3p MIMAT0000746 Mus musculus miR-381-3p	101	0.000194601		mmu-miR-125b-2-3p MIMAT0004529 Mus musculus miR-125b-2-3p	69	0.000144022
mmu-miR-98-5p MIMAT0000545 Mus musculus miR-98-5p	95	0.000183041		mmu-miR-381-3p MIMAT0000746 Mus musculus miR-381-3p	68	0.000141934
mmu-miR-125a-5p MIMAT0000135 Mus musculus miR-125a-5p	89	0.00017148		mmu-miR-27b-3p MIMAT0000126 Mus musculus miR-27b-3p	67	0.000139847
mmu-miR-27b-3p MIMAT0000126 Mus musculus miR-27b-3p	87	0.000167627		mmu-miR-484 MIMAT0003127 Mus musculus miR-484	63	0.000131498
mmu-miR-151-3p MIMAT0000161 Mus musculus miR-151-3p	87	0.000167627		mmu-miR-411-5p MIMAT0004747 Mus musculus miR-411-5p	61	0.000127323
mmu-miR-25-3p MIMAT0000652 Mus musculus miR-25-3p	84	0.000161847		mmu-miR-301a-3p MIMAT0000379 Mus musculus miR-301a-3p	59	0.000123149
mmu-miR-103-3p MIMAT0000546 Mus musculus miR-103-3p	71	0.000136799		mmu-let-7d-5p MIMAT0000383 Mus musculus let-7d-5p	59	0.000123149
mmu-miR-380-3p MIMAT0000745 Mus musculus miR-380-3p	69	0.000132945		mmu-miR-125a-5p MIMAT0000135 Mus musculus miR-125a-5p	56	0.000116887
mmu-miR-143-3p MIMAT0000247 Mus musculus miR-143-3p	66	0.000127165		mmu-miR-501-3p MIMAT0003509 Mus musculus miR-501-3p	55	0.0001148
mmu-miR-486a-5p MIMAT0003130 Mus musculus miR-486a-5p	61	0.000117531		mmu-miR-148a-3p MIMAT0000516 Mus musculus miR-148a-3p	55	0.0001148
mmu-miR-486b-5p MIMAT0014943 Mus musculus miR-486b-5p	61	0.000117531		mmu-miR-380-3p MIMAT0000745 Mus musculus miR-380-3p	53	0.000110625
mmu-miR-501-3p MIMAT0003509 Mus musculus miR-501-3p	59	0.000113678		mmu-miR-26b-5p MIMAT0000534 Mus musculus miR-26b-5p	53	0.000110625
mmu-miR-125b-2-3p MIMAT0004529 Mus musculus miR-125b-2-3p	57	0.000109824		mmu-miR-103-3p MIMAT0000546 Mus musculus miR-103-3p	49	0.000102276
mmu-miR-34c-5p MIMAT0000381 Mus musculus miR-34c-5p	56	0.000107898		mmu-miR-6540-5p MIMAT0025585 Mus musculus miR-6540-5p	47	9.81016e-05
mmu-miR-301a-3p MIMAT0000379 Mus musculus miR-301a-3p	55	0.000105971		mmu-miR-298-5p MIMAT0000376 Mus musculus miR-298-5p	47	9.81016e-05
mmu-miR-148a-3p MIMAT0000516 Mus musculus miR-148a-3p	54	0.000104044		mmu-miR-487b-3p MIMAT0003184 Mus musculus miR-487b-3p	44	9.18398e-05
mmu-miR-487b-3p MIMAT0003184 Mus musculus miR-487b-3p	54	0.000104044		mmu-miR-486a-5p MIMAT0003130 Mus musculus miR-486a-5p	42	8.76653e-05
mmu-let-7d-5p MIMAT0000383 Mus musculus let-7d-5p	53	0.000102117		mmu-miR-486b-5p MIMAT0014943 Mus musculus miR-486b-5p	42	8.76653e-05
mmu-miR-6540-5p MIMAT0025585 Mus musculus miR-6540-5p	52	0.000100191		mmu-miR-676-3p MIMAT0003782 Mus musculus miR-676-3p	42	8.76653e-05
mmu-miR-298-5p MIMAT0000376 Mus musculus miR-298-5p	51	9.8264e-05		mmu-miR-25-3p MIMAT0000652 Mus musculus miR-25-3p	40	8.34907e-05
mmu-miR-484 MIMAT0003127 Mus musculus miR-484	48	9.24838e-05		mmu-miR-143-3p MIMAT0000247 Mus musculus miR-143-3p	35	7.30544e-05
mmu-miR-132-3p MIMAT0000144 Mus musculus miR-132-3p	45	8.67035e-05		mmu-miR-34c-5p MIMAT0000381 Mus musculus miR-34c-5p	35	7.30544e-05
mmu-miR-26b-5p MIMAT0000534 Mus musculus miR-26b-5p	39	7.51431e-05		mmu-miR-132-3p MIMAT0000144 Mus musculus miR-132-3p	35	7.30544e-05
mmu-miR-384-5p MIMAT0004745 Mus musculus miR-384-5p	39	7.51431e-05		mmu-miR-338-3p MIMAT0000582 Mus musculus miR-338-3p	31	6.47053e-05
mmu-miR-409-3p MIMAT0001090 Mus musculus miR-409-3p	37	7.12896e-05		mmu-miR-532-5p MIMAT0002889 Mus musculus miR-532-5p	28	5.84435e-05
mmu-let-7d-3p MIMAT0000384 Mus musculus let-7d-3p	36	6.93628e-05		mmu-miR-151-3p MIMAT0000161 Mus musculus miR-151-3p	27	5.63563e-05
mmu-miR-676-3p MIMAT0003782 Mus musculus miR-676-3p	36	6.93628e-05		mmu-miR-1983 MIMAT0009455 Mus musculus miR-1983	27	5.63563e-05
mmu-miR-300-3p MIMAT0000378 Mus musculus miR-300-3p	34	6.55093e-05		mmu-miR-136-3p MIMAT0004532 Mus musculus miR-136-3p	26	5.4269e-05
mmu-miR-338-3p MIMAT0000582 Mus musculus miR-338-3p	27	5.20221e-05		mmu-miR-192-5p MIMAT0000517 Mus musculus miR-192-5p	24	5.00944e-05
mmu-miR-532-5p MIMAT0002889 Mus musculus miR-532-5p	27	5.20221e-05		mmu-miR-300-3p MIMAT0000378 Mus musculus miR-300-3p	19	3.96581e-05
mmu-miR-181c-3p MIMAT0017068 Mus musculus miR-181c-3p	24	4.62419e-05		mmu-miR-125b-1-3p MIMAT0004669 Mus musculus miR-125b-1-3p	19	3.96581e-05
mmu-miR-30a-3p MIMAT0000129 Mus musculus miR-30a-3p	23	4.43151e-05		mmu-miR-30a-5p MIMAT0000128 Mus musculus miR-30a-5p	19	3.96581e-05
mmu-miR-136-3p MIMAT0004532 Mus musculus miR-136-3p	23	4.43151e-05		mmu-miR-324-5p MIMAT0000555 Mus musculus miR-324-5p	19	3.96581e-05
mmu-miR-130b-3p MIMAT0000387 Mus musculus miR-130b-3p	23	4.43151e-05		mmu-miR-384-5p MIMAT0004745 Mus musculus miR-384-5p	18	3.75708e-05
mmu-miR-192-5p MIMAT0000517 Mus musculus miR-192-5p	23	4.43151e-05		mmu-miR-409-3p MIMAT0001090 Mus musculus miR-409-3p	18	3.75708e-05
mmu-miR-125b-1-3p MIMAT0004669 Mus musculus miR-125b-1-3p	23	4.43151e-05		mmu-miR-130b-3p MIMAT0000387 Mus musculus miR-130b-3p	17	3.54836e-05
mmu-miR-433-3p MIMAT0001420 Mus musculus miR-433-3p	22	4.23884e-05		mmu-miR-181a-1-3p MIMAT0000660 Mus musculus miR-181a-1-3p	17	3.54836e-05
mmu-miR-151-5p MIMAT0004536 Mus musculus miR-151-5p	21	4.04616e-05		mmu-miR-218-5p MIMAT0000663 Mus musculus miR-218-5p	16	3.33963e-05
mmu-miR-181a-1-3p MIMAT0000660 Mus musculus miR-181a-1-3p	21	4.04616e-05		mmu-let-7d-3p MIMAT0000384 Mus musculus let-7d-3p	15	3.1309e-05
mmu-miR-423-3p MIMAT0003454 Mus musculus miR-423-3p	21	4.04616e-05		mmu-miR-31-5p MIMAT0000538 Mus musculus miR-31-5p	15	3.1309e-05
mmu-miR-1983 MIMAT0009455 Mus musculus miR-1983	21	4.04616e-05		mmu-miR-30a-3p MIMAT0000129 Mus musculus miR-30a-3p	14	2.92218e-05
mmu-miR-341-3p MIMAT0000588 Mus musculus miR-341-3p	20	3.85349e-05		mmu-miR-30b-5p MIMAT0000130 Mus musculus miR-30b-5p	14	2.92218e-05
mmu-miR-124-3p MIMAT0000134 Mus musculus miR-124-3p	19	3.66082e-05		mmu-miR-328-3p MIMAT0000565 Mus musculus miR-328-3p	14	2.92218e-05
mmu-miR-30a-5p MIMAT0000128 Mus musculus miR-30a-5p	18	3.46814e-05		mmu-miR-181c-3p MIMAT0017068 Mus musculus miR-181c-3p	13	2.71345e-05
mmu-miR-218-5p MIMAT0000663 Mus musculus miR-218-5p	18	3.46814e-05		mmu-miR-124-3p MIMAT0000134 Mus musculus miR-124-3p	13	2.71345e-05
mmu-miR-204-5p MIMAT0000237 Mus musculus miR-204-5p	17	3.27547e-05		mmu-miR-145a-3p MIMAT0004534 Mus musculus miR-145a-3p	13	2.71345e-05
mmu-miR-9-3p MIMAT0000143 Mus musculus miR-9-3p	15	2.89012e-05		mmu-miR-433-3p MIMAT0001420 Mus musculus miR-433-3p	12	2.50472e-05
mmu-miR-129-5p MIMAT0000209 Mus musculus miR-129-5p	14	2.69744e-05		mmu-miR-204-5p MIMAT0000237 Mus musculus miR-204-5p	12	2.50472e-05
mmu-miR-30c-2-3p MIMAT0005438 Mus musculus miR-30c-2-3p	14	2.69744e-05		mmu-miR-370-3p MIMAT0001095 Mus musculus miR-370-3p	12	2.50472e-05
mmu-miR-324-5p MIMAT0000555 Mus musculus miR-324-5p	14	2.69744e-05		mmu-miR-341-3p MIMAT0000588 Mus musculus miR-341-3p	11	2.296e-05
mmu-miR-30b-5p MIMAT0000130 Mus musculus miR-30b-5p	13	2.50477e-05		mmu-miR-23b-3p MIMAT0000125 Mus musculus miR-23b-3p	11	2.296e-05
mmu-miR-30d-5p MIMAT0000515 Mus musculus miR-30d-5p	13	2.50477e-05		mmu-miR-149-5p MIMAT0000159 Mus musculus miR-149-5p	11	2.296e-05
mmu-miR-93-5p MIMAT0000540 Mus musculus miR-93-5p	13	2.50477e-05		mmu-miR-129-5p MIMAT0000209 Mus musculus miR-129-5p	10	2.08727e-05
mmu-miR-328-3p MIMAT0000565 Mus musculus miR-328-3p	13	2.50477e-05		mmu-miR-666-3p MIMAT0004823 Mus musculus miR-666-3p	10	2.08727e-05
mmu-miR-145a-3p MIMAT0004534 Mus musculus miR-145a-3p	12	2.31209e-05		mmu-miR-30c-5p MIMAT0000514 Mus musculus miR-30c-5p	10	2.08727e-05
mmu-miR-323-3p MIMAT0000551 Mus musculus miR-323-3p	12	2.31209e-05		mmu-miR-135a-5p MIMAT0000147 Mus musculus miR-135a-5p	10	2.08727e-05
mmu-miR-369-3p MIMAT0003186 Mus musculus miR-369-3p	12	2.31209e-05		mmu-miR-93-5p MIMAT0000540 Mus musculus miR-93-5p	9	1.87854e-05
mmu-miR-374b-5p MIMAT0003727 Mus musculus miR-374b-5p	12	2.31209e-05		mmu-miR-379-3p MIMAT0017080 Mus musculus miR-379-3p	9	1.87854e-05
mmu-miR-666-3p MIMAT0004823 Mus musculus miR-666-3p	12	2.31209e-05		mmu-miR-106b-5p MIMAT0000386 Mus musculus miR-106b-5p	9	1.87854e-05
mmu-miR-467c-5p MIMAT0004885 Mus musculus miR-467c-5p	12	2.31209e-05		mmu-miR-335-3p MIMAT0004704 Mus musculus miR-335-3p	9	1.87854e-05
mmu-miR-23b-3p MIMAT0000125 Mus musculus miR-23b-3p	11	2.11942e-05		mmu-miR-1947-5p MIMAT0009413 Mus musculus miR-1947-5p	9	1.87854e-05
mmu-miR-30c-5p MIMAT0000514 Mus musculus miR-30c-5p	11	2.11942e-05		mmu-miR-129-2-3p MIMAT0000544 Mus musculus miR-129-2-3p	9	1.87854e-05
mmu-miR-31-5p MIMAT0000538 Mus musculus miR-31-5p	11	2.11942e-05		mmu-miR-151-5p MIMAT0004536 Mus musculus miR-151-5p	8	1.66981e-05
mmu-miR-543-3p MIMAT0003168 Mus musculus miR-543-3p	11	2.11942e-05		mmu-miR-30c-2-3p MIMAT0005438 Mus musculus miR-30c-2-3p	8	1.66981e-05
mmu-miR-872-3p MIMAT0004935 Mus musculus miR-872-3p	11	2.11942e-05		mmu-miR-323-3p MIMAT0000551 Mus musculus miR-323-3p	8	1.66981e-05
mmu-miR-337-5p MIMAT0004644 Mus musculus miR-337-5p	10	1.92675e-05		mmu-miR-872-5p MIMAT0004934 Mus musculus miR-872-5p	8	1.66981e-05
mmu-miR-379-3p MIMAT0017080 Mus musculus miR-379-3p	10	1.92675e-05		mmu-miR-127-5p MIMAT0004530 Mus musculus miR-127-5p	8	1.66981e-05
mmu-miR-490-3p MIMAT0003780 Mus musculus miR-490-3p	10	1.92675e-05		mmu-miR-136-5p MIMAT0000148 Mus musculus miR-136-5p	8	1.66981e-05
mmu-miR-124-5p MIMAT0004527 Mus musculus miR-124-5p	9	1.73407e-05		mmu-miR-423-3p MIMAT0003454 Mus musculus miR-423-3p	7	1.46109e-05
mmu-miR-199a-3p MIMAT0000230 Mus musculus miR-199a-3p	9	1.73407e-05		mmu-miR-9-3p MIMAT0000143 Mus musculus miR-9-3p	7	1.46109e-05
mmu-miR-106b-5p MIMAT0000386 Mus musculus miR-106b-5p	9	1.73407e-05		mmu-miR-337-5p MIMAT0004644 Mus musculus miR-337-5p	7	1.46109e-05
mmu-miR-148b-3p MIMAT0000580 Mus musculus miR-148b-3p	9	1.73407e-05		mmu-miR-148b-3p MIMAT0000580 Mus musculus miR-148b-3p	7	1.46109e-05
mmu-miR-199b-3p MIMAT0004667 Mus musculus miR-199b-3p	9	1.73407e-05		mmu-miR-344-3p MIMAT0000593 Mus musculus miR-344-3p	7	1.46109e-05
mmu-miR-335-3p MIMAT0004704 Mus musculus miR-335-3p	9	1.73407e-05		mmu-miR-374b-5p MIMAT0003727 Mus musculus miR-374b-5p	6	1.25236e-05
mmu-miR-134-5p MIMAT0000146 Mus musculus miR-134-5p	8	1.5414e-05		mmu-miR-221-3p MIMAT0000669 Mus musculus miR-221-3p	6	1.25236e-05
mmu-miR-153-3p MIMAT0000163 Mus musculus miR-153-3p	8	1.5414e-05		mmu-miR-382-5p MIMAT0000747 Mus musculus miR-382-5p	6	1.25236e-05
mmu-miR-320-3p MIMAT0000666 Mus musculus miR-320-3p	8	1.5414e-05		mmu-miR-299a-3p MIMAT0004577 Mus musculus miR-299a-3p	6	1.25236e-05
mmu-miR-369-5p MIMAT0003185 Mus musculus miR-369-5p	8	1.5414e-05		mmu-miR-19b-3p MIMAT0000513 Mus musculus miR-19b-3p	6	1.25236e-05
mmu-miR-488-3p MIMAT0003450 Mus musculus miR-488-3p	8	1.5414e-05		mmu-miR-301b-3p MIMAT0004186 Mus musculus miR-301b-3p	6	1.25236e-05
mmu-miR-872-5p MIMAT0004934 Mus musculus miR-872-5p	8	1.5414e-05		mmu-miR-434-5p MIMAT0001421 Mus musculus miR-434-5p	6	1.25236e-05
mmu-let-7i-3p MIMAT0004520 Mus musculus let-7i-3p	7	1.34872e-05		mmu-miR-30d-5p MIMAT0000515 Mus musculus miR-30d-5p	5	1.04363e-05
mmu-miR-15b-5p MIMAT0000124 Mus musculus miR-15b-5p	7	1.34872e-05		mmu-miR-369-3p MIMAT0003186 Mus musculus miR-369-3p	5	1.04363e-05
mmu-miR-127-5p MIMAT0004530 Mus musculus miR-127-5p	7	1.34872e-05		mmu-miR-378a-3p MIMAT0003151 Mus musculus miR-378a-3p	5	1.04363e-05
mmu-miR-182-5p MIMAT0000211 Mus musculus miR-182-5p	7	1.34872e-05		mmu-miR-130b-5p MIMAT0004583 Mus musculus miR-130b-5p	5	1.04363e-05
mmu-miR-221-3p MIMAT0000669 Mus musculus miR-221-3p	7	1.34872e-05		mmu-miR-1964-3p MIMAT0009437 Mus musculus miR-1964-3p	5	1.04363e-05
mmu-miR-382-5p MIMAT0000747 Mus musculus miR-382-5p	7	1.34872e-05		mmu-miR-30e-5p MIMAT0000248 Mus musculus miR-30e-5p	5	1.04363e-05
mmu-miR-299a-3p MIMAT0004577 Mus musculus miR-299a-3p	6	1.15605e-05		mmu-miR-490-3p MIMAT0003780 Mus musculus miR-490-3p	4	8.34907e-06
mmu-miR-19b-3p MIMAT0000513 Mus musculus miR-19b-3p	6	1.15605e-05		mmu-miR-153-3p MIMAT0000163 Mus musculus miR-153-3p	4	8.34907e-06
mmu-miR-383-5p MIMAT0000748 Mus musculus miR-383-5p	6	1.15605e-05		mmu-miR-320-3p MIMAT0000666 Mus musculus miR-320-3p	4	8.34907e-06
mmu-miR-409-5p MIMAT0004746 Mus musculus miR-409-5p	6	1.15605e-05		mmu-miR-488-3p MIMAT0003450 Mus musculus miR-488-3p	4	8.34907e-06
mmu-miR-370-3p MIMAT0001095 Mus musculus miR-370-3p	6	1.15605e-05		mmu-miR-342-3p MIMAT0000590 Mus musculus miR-342-3p	4	8.34907e-06
mmu-miR-149-5p MIMAT0000159 Mus musculus miR-149-5p	5	9.63373e-06		mmu-miR-421-3p MIMAT0004869 Mus musculus miR-421-3p	4	8.34907e-06
mmu-miR-194-5p MIMAT0000224 Mus musculus miR-194-5p	5	9.63373e-06		mmu-miR-30e-3p MIMAT0000249 Mus musculus miR-30e-3p	4	8.34907e-06
mmu-miR-24-2-5p MIMAT0005440 Mus musculus miR-24-2-5p	5	9.63373e-06		mmu-miR-146a-5p MIMAT0000158 Mus musculus miR-146a-5p	4	8.34907e-06
mmu-miR-338-5p MIMAT0004647 Mus musculus miR-338-5p	5	9.63373e-06		mmu-miR-329-5p MIMAT0017032 Mus musculus miR-329-5p	4	8.34907e-06
mmu-miR-342-3p MIMAT0000590 Mus musculus miR-342-3p	5	9.63373e-06		mmu-miR-497a-5p MIMAT0003453 Mus musculus miR-497a-5p	4	8.34907e-06
mmu-miR-346-5p MIMAT0000597 Mus musculus miR-346-5p	5	9.63373e-06		mmu-miR-134-5p MIMAT0000146 Mus musculus miR-134-5p	3	6.26181e-06
mmu-miR-361-5p MIMAT0000704 Mus musculus miR-361-5p	5	9.63373e-06		mmu-miR-369-5p MIMAT0003185 Mus musculus miR-369-5p	3	6.26181e-06
mmu-miR-301b-3p MIMAT0004186 Mus musculus miR-301b-3p	5	9.63373e-06		mmu-miR-24-2-5p MIMAT0005440 Mus musculus miR-24-2-5p	3	6.26181e-06
mmu-miR-744-5p MIMAT0004187 Mus musculus miR-744-5p	5	9.63373e-06		mmu-miR-1251-5p MIMAT0014824 Mus musculus miR-1251-5p	3	6.26181e-06
mmu-miR-670-3p MIMAT0017242 Mus musculus miR-670-3p	5	9.63373e-06		mmu-miR-154-5p MIMAT0000164 Mus musculus miR-154-5p	3	6.26181e-06
mmu-miR-873a-5p MIMAT0004936 Mus musculus miR-873a-5p	5	9.63373e-06		mmu-miR-18a-3p MIMAT0004626 Mus musculus miR-18a-3p	3	6.26181e-06
mmu-miR-1947-5p MIMAT0009413 Mus musculus miR-1947-5p	5	9.63373e-06		mmu-miR-101b-3p MIMAT0000616 Mus musculus miR-101b-3p	3	6.26181e-06
mmu-miR-1251-5p MIMAT0014824 Mus musculus miR-1251-5p	5	9.63373e-06		mmu-miR-666-5p MIMAT0003737 Mus musculus miR-666-5p	3	6.26181e-06
mmu-miR-99a-3p MIMAT0016981 Mus musculus miR-99a-3p	4	7.70698e-06		mmu-miR-3057-5p MIMAT0014822 Mus musculus miR-3057-5p	3	6.26181e-06
mmu-miR-24-3p MIMAT0000219 Mus musculus miR-24-3p	4	7.70698e-06		mmu-miR-34a-5p MIMAT0000542 Mus musculus miR-34a-5p	3	6.26181e-06
mmu-miR-122-5p MIMAT0000246 Mus musculus miR-122-5p	4	7.70698e-06		mmu-miR-322-5p MIMAT0000548 Mus musculus miR-322-5p	3	6.26181e-06
mmu-miR-148a-5p MIMAT0004617 Mus musculus miR-148a-5p	4	7.70698e-06		mmu-miR-331-3p MIMAT0000571 Mus musculus miR-331-3p	3	6.26181e-06
mmu-miR-27a-3p MIMAT0000537 Mus musculus miR-27a-3p	4	7.70698e-06		mmu-miR-466i-5p MIMAT0017325 Mus musculus miR-466i-5p	3	6.26181e-06
mmu-miR-431-3p MIMAT0004753 Mus musculus miR-431-3p	4	7.70698e-06		mmu-miR-324-3p MIMAT0000556 Mus musculus miR-324-3p	3	6.26181e-06
mmu-miR-434-5p MIMAT0001421 Mus musculus miR-434-5p	4	7.70698e-06		mmu-miR-146b-5p MIMAT0003475 Mus musculus miR-146b-5p	3	6.26181e-06
mmu-miR-450a-5p MIMAT0001546 Mus musculus miR-450a-5p	4	7.70698e-06		mmu-miR-183-5p MIMAT0000212 Mus musculus miR-183-5p	3	6.26181e-06
mmu-miR-672-5p MIMAT0003735 Mus musculus miR-672-5p	4	7.70698e-06		mmu-miR-9768-5p MIMAT0036459 Mus musculus miR-9768-5p	3	6.26181e-06
mmu-miR-421-3p MIMAT0004869 Mus musculus miR-421-3p	4	7.70698e-06		mmu-miR-124-5p MIMAT0004527 Mus musculus miR-124-5p	2	4.17454e-06
mmu-miR-6944-3p MIMAT0027789 Mus musculus miR-6944-3p	4	7.70698e-06		mmu-miR-199a-3p MIMAT0000230 Mus musculus miR-199a-3p	2	4.17454e-06
mmu-miR-133a-3p MIMAT0000145 Mus musculus miR-133a-3p	3	5.78024e-06		mmu-miR-199b-3p MIMAT0004667 Mus musculus miR-199b-3p	2	4.17454e-06
mmu-miR-135a-5p MIMAT0000147 Mus musculus miR-135a-5p	3	5.78024e-06		mmu-miR-15b-5p MIMAT0000124 Mus musculus miR-15b-5p	2	4.17454e-06
mmu-miR-138-5p MIMAT0000150 Mus musculus miR-138-5p	3	5.78024e-06		mmu-miR-182-5p MIMAT0000211 Mus musculus miR-182-5p	2	4.17454e-06
mmu-miR-154-5p MIMAT0000164 Mus musculus miR-154-5p	3	5.78024e-06		mmu-miR-409-5p MIMAT0004746 Mus musculus miR-409-5p	2	4.17454e-06
mmu-miR-30e-3p MIMAT0000249 Mus musculus miR-30e-3p	3	5.78024e-06		mmu-miR-361-5p MIMAT0000704 Mus musculus miR-361-5p	2	4.17454e-06
mmu-miR-18a-3p MIMAT0004626 Mus musculus miR-18a-3p	3	5.78024e-06		mmu-miR-670-3p MIMAT0017242 Mus musculus miR-670-3p	2	4.17454e-06
mmu-miR-20a-5p MIMAT0000529 Mus musculus miR-20a-5p	3	5.78024e-06		mmu-miR-24-3p MIMAT0000219 Mus musculus miR-24-3p	2	4.17454e-06
mmu-miR-23a-3p MIMAT0000532 Mus musculus miR-23a-3p	3	5.78024e-06		mmu-miR-27a-3p MIMAT0000537 Mus musculus miR-27a-3p	2	4.17454e-06
mmu-miR-101b-3p MIMAT0000616 Mus musculus miR-101b-3p	3	5.78024e-06		mmu-miR-450a-5p MIMAT0001546 Mus musculus miR-450a-5p	2	4.17454e-06
mmu-miR-17-5p MIMAT0000649 Mus musculus miR-17-5p	3	5.78024e-06		mmu-miR-672-5p MIMAT0003735 Mus musculus miR-672-5p	2	4.17454e-06
mmu-miR-219a-2-3p MIMAT0022841 Mus musculus miR-219a-2-3p	3	5.78024e-06		mmu-miR-6944-3p MIMAT0027789 Mus musculus miR-6944-3p	2	4.17454e-06
mmu-miR-378a-3p MIMAT0003151 Mus musculus miR-378a-3p	3	5.78024e-06		mmu-miR-219a-2-3p MIMAT0022841 Mus musculus miR-219a-2-3p	2	4.17454e-06
mmu-miR-384-3p MIMAT0001076 Mus musculus miR-384-3p	3	5.78024e-06		mmu-miR-376c-3p MIMAT0003183 Mus musculus miR-376c-3p	2	4.17454e-06
mmu-miR-448-3p MIMAT0001533 Mus musculus miR-448-3p	3	5.78024e-06		mmu-miR-671-3p MIMAT0004821 Mus musculus miR-671-3p	2	4.17454e-06
mmu-miR-376c-3p MIMAT0003183 Mus musculus miR-376c-3p	3	5.78024e-06		mmu-miR-673-3p MIMAT0004824 Mus musculus miR-673-3p	2	4.17454e-06
mmu-miR-592-5p MIMAT0003730 Mus musculus miR-592-5p	3	5.78024e-06		mmu-miR-1843b-5p MIMAT0019345 Mus musculus miR-1843b-5p	2	4.17454e-06
mmu-miR-671-3p MIMAT0004821 Mus musculus miR-671-3p	3	5.78024e-06		mmu-miR-126a-5p MIMAT0000137 Mus musculus miR-126a-5p	2	4.17454e-06
mmu-miR-770-3p MIMAT0003891 Mus musculus miR-770-3p	3	5.78024e-06		mmu-miR-326-3p MIMAT0000559 Mus musculus miR-326-3p	2	4.17454e-06
mmu-miR-666-5p MIMAT0003737 Mus musculus miR-666-5p	3	5.78024e-06		mmu-miR-28a-5p MIMAT0000653 Mus musculus miR-28a-5p	2	4.17454e-06
mmu-miR-673-3p MIMAT0004824 Mus musculus miR-673-3p	3	5.78024e-06		mmu-miR-28a-3p MIMAT0004661 Mus musculus miR-28a-3p	2	4.17454e-06
mmu-miR-674-3p MIMAT0003741 Mus musculus miR-674-3p	3	5.78024e-06		mmu-miR-219a-1-3p MIMAT0017055 Mus musculus miR-219a-1-3p	2	4.17454e-06
mmu-miR-495-3p MIMAT0003456 Mus musculus miR-495-3p	3	5.78024e-06		mmu-miR-423-5p MIMAT0004825 Mus musculus miR-423-5p	2	4.17454e-06
mmu-miR-3057-5p MIMAT0014822 Mus musculus miR-3057-5p	3	5.78024e-06		mmu-miR-344b-3p MIMAT0014926 Mus musculus miR-344b-3p	2	4.17454e-06
mmu-miR-1843b-5p MIMAT0019345 Mus musculus miR-1843b-5p	3	5.78024e-06		mmu-miR-196a-5p MIMAT0000518 Mus musculus miR-196a-5p	2	4.17454e-06
mmu-miR-6935-5p MIMAT0027770 Mus musculus miR-6935-5p	3	5.78024e-06		mmu-miR-345-5p MIMAT0000595 Mus musculus miR-345-5p	2	4.17454e-06
mmu-miR-101a-3p MIMAT0000133 Mus musculus miR-101a-3p	2	3.85349e-06		mmu-miR-376a-3p MIMAT0000740 Mus musculus miR-376a-3p	2	4.17454e-06
mmu-miR-125a-3p MIMAT0004528 Mus musculus miR-125a-3p	2	3.85349e-06		mmu-miR-193b-3p MIMAT0004859 Mus musculus miR-193b-3p	2	4.17454e-06
mmu-miR-126a-5p MIMAT0000137 Mus musculus miR-126a-5p	2	3.85349e-06		mmu-miR-299a-5p MIMAT0000377 Mus musculus miR-299a-5p	2	4.17454e-06
mmu-miR-146a-5p MIMAT0000158 Mus musculus miR-146a-5p	2	3.85349e-06		mmu-miR-30d-3p MIMAT0017011 Mus musculus miR-30d-3p	2	4.17454e-06
mmu-miR-152-5p MIMAT0016991 Mus musculus miR-152-5p	2	3.85349e-06		mmu-miR-98-3p MIMAT0017023 Mus musculus miR-98-3p	2	4.17454e-06
mmu-miR-203-3p MIMAT0000236 Mus musculus miR-203-3p	2	3.85349e-06		mmu-miR-107-5p MIMAT0017048 Mus musculus miR-107-5p	2	4.17454e-06
mmu-miR-34b-5p MIMAT0000382 Mus musculus miR-34b-5p	2	3.85349e-06		mmu-miR-483-3p MIMAT0003120 Mus musculus miR-483-3p	2	4.17454e-06
mmu-miR-130b-5p MIMAT0004583 Mus musculus miR-130b-5p	2	3.85349e-06		mmu-miR-486a-3p MIMAT0017206 Mus musculus miR-486a-3p	2	4.17454e-06
mmu-miR-34a-5p MIMAT0000542 Mus musculus miR-34a-5p	2	3.85349e-06		mmu-miR-669a-5p MIMAT0003477 Mus musculus miR-669a-5p	2	4.17454e-06
mmu-miR-322-5p MIMAT0000548 Mus musculus miR-322-5p	2	3.85349e-06		mmu-miR-669p-5p MIMAT0014889 Mus musculus miR-669p-5p	2	4.17454e-06
mmu-miR-325-5p MIMAT0000558 Mus musculus miR-325-5p	2	3.85349e-06		mmu-miR-5123 MIMAT0020633 Mus musculus miR-5123	2	4.17454e-06
mmu-miR-326-3p MIMAT0000559 Mus musculus miR-326-3p	2	3.85349e-06		mmu-miR-543-3p MIMAT0003168 Mus musculus miR-543-3p	1	2.08727e-06
mmu-miR-331-3p MIMAT0000571 Mus musculus miR-331-3p	2	3.85349e-06		mmu-miR-872-3p MIMAT0004935 Mus musculus miR-872-3p	1	2.08727e-06
mmu-miR-148b-5p MIMAT0017036 Mus musculus miR-148b-5p	2	3.85349e-06		mmu-miR-99a-3p MIMAT0016981 Mus musculus miR-99a-3p	1	2.08727e-06
mmu-miR-107-3p MIMAT0000647 Mus musculus miR-107-3p	2	3.85349e-06		mmu-miR-148a-5p MIMAT0004617 Mus musculus miR-148a-5p	1	2.08727e-06
mmu-miR-19a-3p MIMAT0000651 Mus musculus miR-19a-3p	2	3.85349e-06		mmu-miR-431-3p MIMAT0004753 Mus musculus miR-431-3p	1	2.08727e-06
mmu-miR-28a-5p MIMAT0000653 Mus musculus miR-28a-5p	2	3.85349e-06		mmu-miR-138-5p MIMAT0000150 Mus musculus miR-138-5p	1	2.08727e-06
mmu-miR-28a-3p MIMAT0004661 Mus musculus miR-28a-3p	2	3.85349e-06		mmu-miR-20a-5p MIMAT0000529 Mus musculus miR-20a-5p	1	2.08727e-06
mmu-miR-212-5p MIMAT0017053 Mus musculus miR-212-5p	2	3.85349e-06		mmu-miR-23a-3p MIMAT0000532 Mus musculus miR-23a-3p	1	2.08727e-06
mmu-miR-219a-1-3p MIMAT0017055 Mus musculus miR-219a-1-3p	2	3.85349e-06		mmu-miR-17-5p MIMAT0000649 Mus musculus miR-17-5p	1	2.08727e-06
mmu-miR-196b-5p MIMAT0001081 Mus musculus miR-196b-5p	2	3.85349e-06		mmu-miR-592-5p MIMAT0003730 Mus musculus miR-592-5p	1	2.08727e-06
mmu-miR-433-5p MIMAT0001419 Mus musculus miR-433-5p	2	3.85349e-06		mmu-miR-770-3p MIMAT0003891 Mus musculus miR-770-3p	1	2.08727e-06
mmu-miR-467a-5p MIMAT0003409 Mus musculus miR-467a-5p	2	3.85349e-06		mmu-miR-101a-3p MIMAT0000133 Mus musculus miR-101a-3p	1	2.08727e-06
mmu-miR-668-3p MIMAT0003732 Mus musculus miR-668-3p	2	3.85349e-06		mmu-miR-19a-3p MIMAT0000651 Mus musculus miR-19a-3p	1	2.08727e-06
mmu-miR-3059-5p MIMAT0014811 Mus musculus miR-3059-5p	2	3.85349e-06		mmu-miR-433-5p MIMAT0001419 Mus musculus miR-433-5p	1	2.08727e-06
mmu-miR-423-5p MIMAT0004825 Mus musculus miR-423-5p	2	3.85349e-06		mmu-miR-668-3p MIMAT0003732 Mus musculus miR-668-3p	1	2.08727e-06
mmu-miR-615-5p MIMAT0004837 Mus musculus miR-615-5p	2	3.85349e-06		mmu-miR-3059-5p MIMAT0014811 Mus musculus miR-3059-5p	1	2.08727e-06
mmu-miR-466i-5p MIMAT0017325 Mus musculus miR-466i-5p	2	3.85349e-06		mmu-miR-615-5p MIMAT0004837 Mus musculus miR-615-5p	1	2.08727e-06
mmu-miR-1948-3p MIMAT0009415 Mus musculus miR-1948-3p	2	3.85349e-06		mmu-let-7e-3p MIMAT0017016 Mus musculus let-7e-3p	1	2.08727e-06
mmu-miR-1964-3p MIMAT0009437 Mus musculus miR-1964-3p	2	3.85349e-06		mmu-miR-92a-1-5p MIMAT0017066 Mus musculus miR-92a-1-5p	1	2.08727e-06
mmu-miR-344b-3p MIMAT0014926 Mus musculus miR-344b-3p	2	3.85349e-06		mmu-miR-361-3p MIMAT0017075 Mus musculus miR-361-3p	1	2.08727e-06
mmu-miR-27b-5p MIMAT0004522 Mus musculus miR-27b-5p	1	1.92675e-06		mmu-miR-375-3p MIMAT0000739 Mus musculus miR-375-3p	1	2.08727e-06
mmu-miR-135a-1-3p MIMAT0004531 Mus musculus miR-135a-1-3p	1	1.92675e-06		mmu-miR-376b-3p MIMAT0001092 Mus musculus miR-376b-3p	1	2.08727e-06
mmu-miR-145a-5p MIMAT0000157 Mus musculus miR-145a-5p	1	1.92675e-06		mmu-miR-485-5p MIMAT0003128 Mus musculus miR-485-5p	1	2.08727e-06
mmu-miR-155-5p MIMAT0000165 Mus musculus miR-155-5p	1	1.92675e-06		mmu-miR-673-5p MIMAT0003739 Mus musculus miR-673-5p	1	2.08727e-06
mmu-miR-185-3p MIMAT0016996 Mus musculus miR-185-3p	1	1.92675e-06		mmu-miR-708-3p MIMAT0003498 Mus musculus miR-708-3p	1	2.08727e-06
mmu-miR-187-3p MIMAT0000216 Mus musculus miR-187-3p	1	1.92675e-06		mmu-miR-574-3p MIMAT0004894 Mus musculus miR-574-3p	1	2.08727e-06
mmu-miR-195a-5p MIMAT0000225 Mus musculus miR-195a-5p	1	1.92675e-06		mmu-miR-5122 MIMAT0020630 Mus musculus miR-5122	1	2.08727e-06
mmu-miR-199a-5p MIMAT0000229 Mus musculus miR-199a-5p	1	1.92675e-06		mmu-miR-99b-3p MIMAT0004525 Mus musculus miR-99b-3p	1	2.08727e-06
mmu-miR-30e-5p MIMAT0000248 Mus musculus miR-30e-5p	1	1.92675e-06		mmu-miR-128-1-5p MIMAT0016982 Mus musculus miR-128-1-5p	1	2.08727e-06
mmu-miR-301a-5p MIMAT0017008 Mus musculus miR-301a-5p	1	1.92675e-06		mmu-miR-296-5p MIMAT0000374 Mus musculus miR-296-5p	1	2.08727e-06
mmu-miR-34b-3p MIMAT0004581 Mus musculus miR-34b-3p	1	1.92675e-06		mmu-miR-296-3p MIMAT0004576 Mus musculus miR-296-3p	1	2.08727e-06
mmu-miR-196a-5p MIMAT0000518 Mus musculus miR-196a-5p	1	1.92675e-06		mmu-let-7f-2-3p MIMAT0017017 Mus musculus let-7f-2-3p	1	2.08727e-06
mmu-miR-196a-1-3p MIMAT0017013 Mus musculus miR-196a-1-3p	1	1.92675e-06		mmu-miR-22-5p MIMAT0004629 Mus musculus miR-22-5p	1	2.08727e-06
mmu-let-7a-1-3p MIMAT0004620 Mus musculus let-7a-1-3p	1	1.92675e-06		mmu-miR-26b-3p MIMAT0004630 Mus musculus miR-26b-3p	1	2.08727e-06
mmu-let-7c-1-3p MIMAT0004622 Mus musculus let-7c-1-3p	1	1.92675e-06		mmu-miR-29a-3p MIMAT0000535 Mus musculus miR-29a-3p	1	2.08727e-06
mmu-let-7c-2-3p MIMAT0005439 Mus musculus let-7c-2-3p	1	1.92675e-06		mmu-miR-323-5p MIMAT0004638 Mus musculus miR-323-5p	1	2.08727e-06
mmu-let-7e-3p MIMAT0017016 Mus musculus let-7e-3p	1	1.92675e-06		mmu-miR-10a-3p MIMAT0004659 Mus musculus miR-10a-3p	1	2.08727e-06
mmu-miR-27a-5p MIMAT0004633 Mus musculus miR-27a-5p	1	1.92675e-06		mmu-miR-214-3p MIMAT0000661 Mus musculus miR-214-3p	1	2.08727e-06
mmu-miR-129-2-3p MIMAT0000544 Mus musculus miR-129-2-3p	1	1.92675e-06		mmu-miR-221-5p MIMAT0017060 Mus musculus miR-221-5p	1	2.08727e-06
mmu-miR-322-3p MIMAT0000549 Mus musculus miR-322-3p	1	1.92675e-06		mmu-miR-135a-2-3p MIMAT0017064 Mus musculus miR-135a-2-3p	1	2.08727e-06
mmu-miR-324-3p MIMAT0000556 Mus musculus miR-324-3p	1	1.92675e-06		mmu-miR-365-1-5p MIMAT0017077 Mus musculus miR-365-1-5p	1	2.08727e-06
mmu-miR-329-5p MIMAT0017032 Mus musculus miR-329-5p	1	1.92675e-06		mmu-miR-376a-5p MIMAT0003387 Mus musculus miR-376a-5p	1	2.08727e-06
mmu-miR-344-3p MIMAT0000593 Mus musculus miR-344-3p	1	1.92675e-06		mmu-miR-379-5p MIMAT0000743 Mus musculus miR-379-5p	1	2.08727e-06
mmu-miR-345-5p MIMAT0000595 Mus musculus miR-345-5p	1	1.92675e-06		mmu-miR-682 MIMAT0003459 Mus musculus miR-682	1	2.08727e-06
mmu-miR-351-3p MIMAT0017042 Mus musculus miR-351-3p	1	1.92675e-06		mmu-miR-669b-5p MIMAT0003476 Mus musculus miR-669b-5p	1	2.08727e-06
mmu-miR-210-5p MIMAT0017052 Mus musculus miR-210-5p	1	1.92675e-06		mmu-miR-1198-5p MIMAT0005859 Mus musculus miR-1198-5p	1	2.08727e-06
mmu-miR-212-3p MIMAT0000659 Mus musculus miR-212-3p	1	1.92675e-06		mmu-miR-1199-5p MIMAT0005860 Mus musculus miR-1199-5p	1	2.08727e-06
mmu-miR-219a-5p MIMAT0000664 Mus musculus miR-219a-5p	1	1.92675e-06		mmu-miR-1968-5p MIMAT0009441 Mus musculus miR-1968-5p	1	2.08727e-06
mmu-miR-222-3p MIMAT0000670 Mus musculus miR-222-3p	1	1.92675e-06		mmu-miR-1981-3p MIMAT0017351 Mus musculus miR-1981-3p	1	2.08727e-06
mmu-miR-92a-1-5p MIMAT0017066 Mus musculus miR-92a-1-5p	1	1.92675e-06		mmu-miR-3078-5p MIMAT0014864 Mus musculus miR-3078-5p	1	2.08727e-06
mmu-miR-194-2-3p MIMAT0017073 Mus musculus miR-194-2-3p	1	1.92675e-06		mmu-miR-5099 MIMAT0020606 Mus musculus miR-5099	1	2.08727e-06
mmu-miR-361-3p MIMAT0017075 Mus musculus miR-361-3p	1	1.92675e-06		mmu-miR-6539 MIMAT0025584 Mus musculus miR-6539	1	2.08727e-06
mmu-miR-375-3p MIMAT0000739 Mus musculus miR-375-3p	1	1.92675e-06		mmu-miR-467c-5p MIMAT0004885 Mus musculus miR-467c-5p	0	0
mmu-miR-376a-3p MIMAT0000740 Mus musculus miR-376a-3p	1	1.92675e-06		mmu-let-7i-3p MIMAT0004520 Mus musculus let-7i-3p	0	0
mmu-miR-376b-3p MIMAT0001092 Mus musculus miR-376b-3p	1	1.92675e-06		mmu-miR-383-5p MIMAT0000748 Mus musculus miR-383-5p	0	0
mmu-miR-431-5p MIMAT0001418 Mus musculus miR-431-5p	1	1.92675e-06		mmu-miR-194-5p MIMAT0000224 Mus musculus miR-194-5p	0	0
mmu-miR-365-2-5p MIMAT0017179 Mus musculus miR-365-2-5p	1	1.92675e-06		mmu-miR-338-5p MIMAT0004647 Mus musculus miR-338-5p	0	0
mmu-miR-485-5p MIMAT0003128 Mus musculus miR-485-5p	1	1.92675e-06		mmu-miR-346-5p MIMAT0000597 Mus musculus miR-346-5p	0	0
mmu-miR-1264-3p MIMAT0014803 Mus musculus miR-1264-3p	1	1.92675e-06		mmu-miR-744-5p MIMAT0004187 Mus musculus miR-744-5p	0	0
mmu-miR-668-5p MIMAT0017237 Mus musculus miR-668-5p	1	1.92675e-06		mmu-miR-873a-5p MIMAT0004936 Mus musculus miR-873a-5p	0	0
mmu-miR-1843a-5p MIMAT0014805 Mus musculus miR-1843a-5p	1	1.92675e-06		mmu-miR-122-5p MIMAT0000246 Mus musculus miR-122-5p	0	0
mmu-miR-3475-3p MIMAT0015219 Mus musculus miR-3475-3p	1	1.92675e-06		mmu-miR-133a-3p MIMAT0000145 Mus musculus miR-133a-3p	0	0
mmu-miR-3099-3p MIMAT0014816 Mus musculus miR-3099-3p	1	1.92675e-06		mmu-miR-384-3p MIMAT0001076 Mus musculus miR-384-3p	0	0
mmu-miR-673-5p MIMAT0003739 Mus musculus miR-673-5p	1	1.92675e-06		mmu-miR-448-3p MIMAT0001533 Mus musculus miR-448-3p	0	0
mmu-miR-497a-5p MIMAT0003453 Mus musculus miR-497a-5p	1	1.92675e-06		mmu-miR-674-3p MIMAT0003741 Mus musculus miR-674-3p	0	0
mmu-miR-146b-5p MIMAT0003475 Mus musculus miR-146b-5p	1	1.92675e-06		mmu-miR-495-3p MIMAT0003456 Mus musculus miR-495-3p	0	0
mmu-miR-708-3p MIMAT0003498 Mus musculus miR-708-3p	1	1.92675e-06		mmu-miR-6935-5p MIMAT0027770 Mus musculus miR-6935-5p	0	0
mmu-miR-874-3p MIMAT0004853 Mus musculus miR-874-3p	1	1.92675e-06		mmu-miR-125a-3p MIMAT0004528 Mus musculus miR-125a-3p	0	0
mmu-miR-193b-3p MIMAT0004859 Mus musculus miR-193b-3p	1	1.92675e-06		mmu-miR-152-5p MIMAT0016991 Mus musculus miR-152-5p	0	0
mmu-miR-574-3p MIMAT0004894 Mus musculus miR-574-3p	1	1.92675e-06		mmu-miR-203-3p MIMAT0000236 Mus musculus miR-203-3p	0	0
mmu-miR-92b-5p MIMAT0017278 Mus musculus miR-92b-5p	1	1.92675e-06		mmu-miR-34b-5p MIMAT0000382 Mus musculus miR-34b-5p	0	0
mmu-miR-544-5p MIMAT0017282 Mus musculus miR-544-5p	1	1.92675e-06		mmu-miR-325-5p MIMAT0000558 Mus musculus miR-325-5p	0	0
mmu-miR-598-3p MIMAT0004942 Mus musculus miR-598-3p	1	1.92675e-06		mmu-miR-148b-5p MIMAT0017036 Mus musculus miR-148b-5p	0	0
mmu-miR-466f MIMAT0005844 Mus musculus miR-466f	1	1.92675e-06		mmu-miR-107-3p MIMAT0000647 Mus musculus miR-107-3p	0	0
mmu-miR-1197-3p MIMAT0005858 Mus musculus miR-1197-3p	1	1.92675e-06		mmu-miR-212-5p MIMAT0017053 Mus musculus miR-212-5p	0	0
mmu-miR-1933-3p MIMAT0009397 Mus musculus miR-1933-3p	1	1.92675e-06		mmu-miR-196b-5p MIMAT0001081 Mus musculus miR-196b-5p	0	0
mmu-miR-3093-5p MIMAT0014907 Mus musculus miR-3093-5p	1	1.92675e-06		mmu-miR-467a-5p MIMAT0003409 Mus musculus miR-467a-5p	0	0
mmu-miR-5122 MIMAT0020630 Mus musculus miR-5122	1	1.92675e-06		mmu-miR-1948-3p MIMAT0009415 Mus musculus miR-1948-3p	0	0
mmu-miR-15b-3p MIMAT0004521 Mus musculus miR-15b-3p	0	0		mmu-miR-27b-5p MIMAT0004522 Mus musculus miR-27b-5p	0	0
mmu-miR-99b-3p MIMAT0004525 Mus musculus miR-99b-3p	0	0		mmu-miR-135a-1-3p MIMAT0004531 Mus musculus miR-135a-1-3p	0	0
mmu-miR-128-1-5p MIMAT0016982 Mus musculus miR-128-1-5p	0	0		mmu-miR-145a-5p MIMAT0000157 Mus musculus miR-145a-5p	0	0
mmu-miR-136-5p MIMAT0000148 Mus musculus miR-136-5p	0	0		mmu-miR-155-5p MIMAT0000165 Mus musculus miR-155-5p	0	0
mmu-miR-10b-3p MIMAT0004538 Mus musculus miR-10b-3p	0	0		mmu-miR-185-3p MIMAT0016996 Mus musculus miR-185-3p	0	0
mmu-miR-183-5p MIMAT0000212 Mus musculus miR-183-5p	0	0		mmu-miR-187-3p MIMAT0000216 Mus musculus miR-187-3p	0	0
mmu-miR-296-5p MIMAT0000374 Mus musculus miR-296-5p	0	0		mmu-miR-195a-5p MIMAT0000225 Mus musculus miR-195a-5p	0	0
mmu-miR-296-3p MIMAT0004576 Mus musculus miR-296-3p	0	0		mmu-miR-199a-5p MIMAT0000229 Mus musculus miR-199a-5p	0	0
mmu-miR-299a-5p MIMAT0000377 Mus musculus miR-299a-5p	0	0		mmu-miR-301a-5p MIMAT0017008 Mus musculus miR-301a-5p	0	0
mmu-miR-30d-3p MIMAT0017011 Mus musculus miR-30d-3p	0	0		mmu-miR-34b-3p MIMAT0004581 Mus musculus miR-34b-3p	0	0
mmu-let-7f-2-3p MIMAT0017017 Mus musculus let-7f-2-3p	0	0		mmu-miR-196a-1-3p MIMAT0017013 Mus musculus miR-196a-1-3p	0	0
mmu-miR-22-5p MIMAT0004629 Mus musculus miR-22-5p	0	0		mmu-let-7a-1-3p MIMAT0004620 Mus musculus let-7a-1-3p	0	0
mmu-miR-26b-3p MIMAT0004630 Mus musculus miR-26b-3p	0	0		mmu-let-7c-1-3p MIMAT0004622 Mus musculus let-7c-1-3p	0	0
mmu-miR-29a-3p MIMAT0000535 Mus musculus miR-29a-3p	0	0		mmu-let-7c-2-3p MIMAT0005439 Mus musculus let-7c-2-3p	0	0
mmu-miR-98-3p MIMAT0017023 Mus musculus miR-98-3p	0	0		mmu-miR-27a-5p MIMAT0004633 Mus musculus miR-27a-5p	0	0
mmu-miR-323-5p MIMAT0004638 Mus musculus miR-323-5p	0	0		mmu-miR-322-3p MIMAT0000549 Mus musculus miR-322-3p	0	0
mmu-miR-346-3p MIMAT0017039 Mus musculus miR-346-3p	0	0		mmu-miR-351-3p MIMAT0017042 Mus musculus miR-351-3p	0	0
mmu-miR-107-5p MIMAT0017048 Mus musculus miR-107-5p	0	0		mmu-miR-210-5p MIMAT0017052 Mus musculus miR-210-5p	0	0
mmu-miR-10a-3p MIMAT0004659 Mus musculus miR-10a-3p	0	0		mmu-miR-212-3p MIMAT0000659 Mus musculus miR-212-3p	0	0
mmu-miR-214-3p MIMAT0000661 Mus musculus miR-214-3p	0	0		mmu-miR-219a-5p MIMAT0000664 Mus musculus miR-219a-5p	0	0
mmu-miR-221-5p MIMAT0017060 Mus musculus miR-221-5p	0	0		mmu-miR-222-3p MIMAT0000670 Mus musculus miR-222-3p	0	0
mmu-miR-135a-2-3p MIMAT0017064 Mus musculus miR-135a-2-3p	0	0		mmu-miR-194-2-3p MIMAT0017073 Mus musculus miR-194-2-3p	0	0
mmu-miR-365-1-5p MIMAT0017077 Mus musculus miR-365-1-5p	0	0		mmu-miR-431-5p MIMAT0001418 Mus musculus miR-431-5p	0	0
mmu-miR-376a-5p MIMAT0003387 Mus musculus miR-376a-5p	0	0		mmu-miR-365-2-5p MIMAT0017179 Mus musculus miR-365-2-5p	0	0
mmu-miR-379-5p MIMAT0000743 Mus musculus miR-379-5p	0	0		mmu-miR-1264-3p MIMAT0014803 Mus musculus miR-1264-3p	0	0
mmu-miR-483-3p MIMAT0003120 Mus musculus miR-483-3p	0	0		mmu-miR-668-5p MIMAT0017237 Mus musculus miR-668-5p	0	0
mmu-miR-486a-3p MIMAT0017206 Mus musculus miR-486a-3p	0	0		mmu-miR-1843a-5p MIMAT0014805 Mus musculus miR-1843a-5p	0	0
mmu-miR-669a-5p MIMAT0003477 Mus musculus miR-669a-5p	0	0		mmu-miR-3475-3p MIMAT0015219 Mus musculus miR-3475-3p	0	0
mmu-miR-682 MIMAT0003459 Mus musculus miR-682	0	0		mmu-miR-3099-3p MIMAT0014816 Mus musculus miR-3099-3p	0	0
mmu-miR-669b-5p MIMAT0003476 Mus musculus miR-669b-5p	0	0		mmu-miR-874-3p MIMAT0004853 Mus musculus miR-874-3p	0	0
mmu-miR-1198-5p MIMAT0005859 Mus musculus miR-1198-5p	0	0		mmu-miR-92b-5p MIMAT0017278 Mus musculus miR-92b-5p	0	0
mmu-miR-1199-5p MIMAT0005860 Mus musculus miR-1199-5p	0	0		mmu-miR-544-5p MIMAT0017282 Mus musculus miR-544-5p	0	0
mmu-miR-1968-5p MIMAT0009441 Mus musculus miR-1968-5p	0	0		mmu-miR-598-3p MIMAT0004942 Mus musculus miR-598-3p	0	0
mmu-miR-1981-3p MIMAT0017351 Mus musculus miR-1981-3p	0	0		mmu-miR-466f MIMAT0005844 Mus musculus miR-466f	0	0
mmu-miR-3078-5p MIMAT0014864 Mus musculus miR-3078-5p	0	0		mmu-miR-1197-3p MIMAT0005858 Mus musculus miR-1197-3p	0	0
mmu-miR-669p-5p MIMAT0014889 Mus musculus miR-669p-5p	0	0		mmu-miR-1933-3p MIMAT0009397 Mus musculus miR-1933-3p	0	0
mmu-miR-5099 MIMAT0020606 Mus musculus miR-5099	0	0		mmu-miR-3093-5p MIMAT0014907 Mus musculus miR-3093-5p	0	0
mmu-miR-5123 MIMAT0020633 Mus musculus miR-5123	0	0		mmu-miR-15b-3p MIMAT0004521 Mus musculus miR-15b-3p	0	0
mmu-miR-6539 MIMAT0025584 Mus musculus miR-6539	0	0		mmu-miR-10b-3p MIMAT0004538 Mus musculus miR-10b-3p	0	0
mmu-miR-9768-5p MIMAT0036459 Mus musculus miR-9768-5p	0	0		mmu-miR-346-3p MIMAT0017039 Mus musculus miR-346-3p	0	0
	519010				479095

## Sheet: increased miRs
SMA-increased
mmu-miR-1249-3p MIMAT0010560 Mus musculus miR-1249-3p
mmu-miR-192-5p MIMAT0000517 Mus musculus miR-192-5p
mmu-miR-30a-5p MIMAT0000128 Mus musculus miR-30a-5p
mmu-miR-433-3p MIMAT0001420 Mus musculus miR-433-3p
mmu-miR-323-3p MIMAT0000551 Mus musculus miR-323-3p
mmu-miR-615-3p MIMAT0003783 Mus musculus miR-615-3p
mmu-miR-486a-5p MIMAT0003130 Mus musculus miR-486a-5p
mmu-miR-486b-5p MIMAT0014943 Mus musculus miR-486b-5p
mmu-miR-99b-5p MIMAT0000132 Mus musculus miR-99b-5p
DRO KD-increased
mmu-miR-125b-2-3p MIMAT0004529 Mus musculus miR-125b-2-3p
mmu-miR-15a-5p MIMAT0000526 Mus musculus miR-15a-5p
mmu-miR-26b-5p MIMAT0000534 Mus musculus miR-26b-5p
mmu-miR-484 MIMAT0003127 Mus musculus miR-484
mmu-miR-181d-5p MIMAT0004324 Mus musculus miR-181d-5p
mmu-miR-181c-5p MIMAT0000674 Mus musculus miR-181c-5p
mmu-miR-181a-5p MIMAT0000210 Mus musculus miR-181a-5p

## Sheet: decreased miRs
SMA-decreased								DR-decreased
mmu-let-7a-5p MIMAT0000521 Mus musculus let-7a-5p								mmu-let-7a-5p MIMAT0000521 Mus musculus let-7a-5p
mmu-let-7b-5p MIMAT0000522 Mus musculus let-7b-5p								mmu-let-7b-5p MIMAT0000522 Mus musculus let-7b-5p
mmu-let-7c-5p MIMAT0000523 Mus musculus let-7c-5p								mmu-let-7c-5p MIMAT0000523 Mus musculus let-7c-5p
mmu-let-7d-5p MIMAT0000383 Mus musculus let-7d-5p								mmu-let-7d-3p MIMAT0000384 Mus musculus let-7d-3p
mmu-let-7e-5p MIMAT0000524 Mus musculus let-7e-5p								mmu-let-7e-5p MIMAT0000524 Mus musculus let-7e-5p
mmu-let-7f-5p MIMAT0000525 Mus musculus let-7f-5p								mmu-let-7f-5p MIMAT0000525 Mus musculus let-7f-5p
mmu-let-7g-5p MIMAT0000121 Mus musculus let-7g-5p								mmu-let-7g-5p MIMAT0000121 Mus musculus let-7g-5p
mmu-let-7i-5p MIMAT0000122 Mus musculus let-7i-5p								mmu-let-7i-5p MIMAT0000122 Mus musculus let-7i-5p
mmu-miR-100-5p MIMAT0000655 Mus musculus miR-100-5p								mmu-miR-100-5p MIMAT0000655 Mus musculus miR-100-5p
mmu-miR-103-3p MIMAT0000546 Mus musculus miR-103-3p								mmu-miR-103-3p MIMAT0000546 Mus musculus miR-103-3p
mmu-miR-10a-5p MIMAT0000648 Mus musculus miR-10a-5p								mmu-miR-10a-5p MIMAT0000648 Mus musculus miR-10a-5p
mmu-miR-10b-5p MIMAT0000208 Mus musculus miR-10b-5p								mmu-miR-10b-5p MIMAT0000208 Mus musculus miR-10b-5p
mmu-miR-125a-5p MIMAT0000135 Mus musculus miR-125a-5p								mmu-miR-125a-5p MIMAT0000135 Mus musculus miR-125a-5p
mmu-miR-125b-5p MIMAT0000136 Mus musculus miR-125b-5p								mmu-miR-125b-5p MIMAT0000136 Mus musculus miR-125b-5p
mmu-miR-127-3p MIMAT0000139 Mus musculus miR-127-3p								mmu-miR-127-3p MIMAT0000139 Mus musculus miR-127-3p
mmu-miR-128-3p MIMAT0000140 Mus musculus miR-128-3p								mmu-miR-128-3p MIMAT0000140 Mus musculus miR-128-3p
mmu-miR-129-5p MIMAT0000209 Mus musculus miR-129-5p								mmu-miR-132-3p MIMAT0000144 Mus musculus miR-132-3p
mmu-miR-132-3p MIMAT0000144 Mus musculus miR-132-3p								mmu-miR-143-3p MIMAT0000247 Mus musculus miR-143-3p
mmu-miR-148a-3p MIMAT0000516 Mus musculus miR-148a-3p								mmu-miR-151-3p MIMAT0000161 Mus musculus miR-151-3p
mmu-miR-151-3p MIMAT0000161 Mus musculus miR-151-3p								mmu-miR-151-5p MIMAT0004536 Mus musculus miR-151-5p
mmu-miR-15a-5p MIMAT0000526 Mus musculus miR-15a-5p								mmu-miR-16-5p MIMAT0000527 Mus musculus miR-16-5p
mmu-miR-181a-5p MIMAT0000210 Mus musculus miR-181a-5p								mmu-miR-181b-5p MIMAT0000673 Mus musculus miR-181b-5p
mmu-miR-181b-5p MIMAT0000673 Mus musculus miR-181b-5p								mmu-miR-181c-3p MIMAT0017068 Mus musculus miR-181c-3p
mmu-miR-181c-5p MIMAT0000674 Mus musculus miR-181c-5p								mmu-miR-191-5p MIMAT0000221 Mus musculus miR-191-5p
mmu-miR-181d-5p MIMAT0004324 Mus musculus miR-181d-5p								mmu-miR-21a-5p MIMAT0000530 Mus musculus miR-21a-5p
mmu-miR-1839-5p MIMAT0009456 Mus musculus miR-1839-5p								mmu-miR-22-3p MIMAT0000531 Mus musculus miR-22-3p
mmu-miR-186-5p MIMAT0000215 Mus musculus miR-186-5p								mmu-miR-25-3p MIMAT0000652 Mus musculus miR-25-3p
mmu-miR-191-5p MIMAT0000221 Mus musculus miR-191-5p								mmu-miR-26a-5p MIMAT0000533 Mus musculus miR-26a-5p
mmu-miR-1983 MIMAT0009455 Mus musculus miR-1983								mmu-miR-27b-3p MIMAT0000126 Mus musculus miR-27b-3p
mmu-miR-26a-5p MIMAT0000533 Mus musculus miR-26a-5p								mmu-miR-300-3p MIMAT0000378 Mus musculus miR-300-3p
mmu-miR-27b-3p MIMAT0000126 Mus musculus miR-27b-3p								mmu-miR-335-5p MIMAT0000766 Mus musculus miR-335-5p
mmu-miR-298-5p MIMAT0000376 Mus musculus miR-298-5p								mmu-miR-34c-5p MIMAT0000381 Mus musculus miR-34c-5p
mmu-miR-31-5p MIMAT0000538 Mus musculus miR-31-5p								mmu-miR-351-5p MIMAT0000609 Mus musculus miR-351-5p
mmu-miR-320-3p MIMAT0000666 Mus musculus miR-320-3p								mmu-miR-380-3p MIMAT0000745 Mus musculus miR-380-3p
mmu-miR-335-5p MIMAT0000766 Mus musculus miR-335-5p								mmu-miR-381-3p MIMAT0000746 Mus musculus miR-381-3p
mmu-miR-337-5p MIMAT0004644 Mus musculus miR-337-5p								mmu-miR-384-5p MIMAT0004745 Mus musculus miR-384-5p
mmu-miR-338-3p MIMAT0000582 Mus musculus miR-338-3p								mmu-miR-409-3p MIMAT0001090 Mus musculus miR-409-3p
mmu-miR-351-5p MIMAT0000609 Mus musculus miR-351-5p								mmu-miR-410-3p MIMAT0001091 Mus musculus miR-410-3p
mmu-miR-380-3p MIMAT0000745 Mus musculus miR-380-3p								mmu-miR-411-5p MIMAT0004747 Mus musculus miR-411-5p
mmu-miR-381-3p MIMAT0000746 Mus musculus miR-381-3p								mmu-miR-423-3p MIMAT0003454 Mus musculus miR-423-3p
mmu-miR-383-5p MIMAT0000748 Mus musculus miR-383-5p								mmu-miR-433-3p MIMAT0001420 Mus musculus miR-433-3p
mmu-miR-384-5p MIMAT0004745 Mus musculus miR-384-5p								mmu-miR-434-3p MIMAT0001422 Mus musculus miR-434-3p
mmu-miR-409-3p MIMAT0001090 Mus musculus miR-409-3p								mmu-miR-467c-5p MIMAT0004885 Mus musculus miR-467c-5p
mmu-miR-410-3p MIMAT0001091 Mus musculus miR-410-3p								mmu-miR-486a-5p MIMAT0003130 Mus musculus miR-486a-5p
mmu-miR-411-5p MIMAT0004747 Mus musculus miR-411-5p								mmu-miR-486b-5p MIMAT0014943 Mus musculus miR-486b-5p
mmu-miR-423-5p MIMAT0004825 Mus musculus miR-423-5p								mmu-miR-487b-3p MIMAT0003184 Mus musculus miR-487b-3p
mmu-miR-434-3p MIMAT0001422 Mus musculus miR-434-3p								mmu-miR-541-5p MIMAT0003170 Mus musculus miR-541-5p
mmu-miR-484 MIMAT0003127 Mus musculus miR-484								mmu-miR-543-3p MIMAT0003168 Mus musculus miR-543-3p
mmu-miR-487b-3p MIMAT0003184 Mus musculus miR-487b-3p								mmu-miR-615-3p MIMAT0003783 Mus musculus miR-615-3p
mmu-miR-490-3p MIMAT0003780 Mus musculus miR-490-3p								mmu-miR-652-3p MIMAT0003711 Mus musculus miR-652-3p
mmu-miR-501-3p MIMAT0003509 Mus musculus miR-501-3p								mmu-miR-872-3p MIMAT0004935 Mus musculus miR-872-3p
mmu-miR-5122 MIMAT0020630 Mus musculus miR-5122								mmu-miR-92a-3p MIMAT0000539 Mus musculus miR-92a-3p
mmu-miR-532-5p MIMAT0002889 Mus musculus miR-532-5p								mmu-miR-92b-3p MIMAT0004899 Mus musculus miR-92b-3p
mmu-miR-541-5p MIMAT0003170 Mus musculus miR-541-5p								mmu-miR-9-5p MIMAT0000142 Mus musculus miR-9-5p
mmu-miR-652-3p MIMAT0003711 Mus musculus miR-652-3p								mmu-miR-98-5p MIMAT0000545 Mus musculus miR-98-5p
mmu-miR-6540-5p MIMAT0025585 Mus musculus miR-6540-5p								mmu-miR-99a-5p MIMAT0000131 Mus musculus miR-99a-5p
mmu-miR-676-3p MIMAT0003782 Mus musculus miR-676-3p								mmu-miR-99b-5p MIMAT0000132 Mus musculus miR-99b-5p
mmu-miR-6944-3p MIMAT0027789 Mus musculus miR-6944-3p
mmu-miR-92a-3p MIMAT0000539 Mus musculus miR-92a-3p
mmu-miR-92b-3p MIMAT0004899 Mus musculus miR-92b-3p
mmu-miR-9-5p MIMAT0000142 Mus musculus miR-9-5p
mmu-miR-98-5p MIMAT0000545 Mus musculus miR-98-5p
mmu-miR-99a-5p MIMAT0000131 Mus musculus miR-99a-5p
